# Supplementary material for: 2-(3-Methyl­but-2-en-1-yl)-1,2-benziso­thia­zol-3(2H)-one 1,1-dioxide
Source: Acta Crystallogr Sect E Struct Rep Online. 2009 Apr 8;65(Pt 5):o986. doi: 10.1107/S1600536809012021 (PMC2977681; doi:10.1107/S1600536809012021)
Supplement: Supplementary file 1 [file e-65-0o986-sup1.cif]

##############################################################################
###                                                                        ###
###        Electronic paper (Acta Crystallographica Section E)             ###
###                                                                        ###
##############################################################################
#                                                                            #
# This CIF contains the data in a paper accepted for publication in Acta     #
# Crystallographica Section E. It conforms to the requirements of Notes      #
# for Authors for Section E, and has been peer reviewed under the auspices   #
# of the IUCr Commission on Journals.                                        #
#                                                                            #
# Full details of the Crystallographic Information File format               #
# are given in the paper "The Crystallographic Information File (CIF):       #
# a New Standard Archive File for Crystallography" by S. R. Hall, F. H.      #
# Allen and I. D. Brown [Acta Cryst. (1991), A47, 655-685].                  #
#                                                                            #
# The current version of the core CIF dictionary is obtainable from          #
# ftp://ftp.iucr.org/pub/cif_core.dic. The current version number is 2.4.    #
#                                                                            #
# Software is freely available for graphical display of the structure(s) in  #
# this CIF.  For information consult the CIF home page http://www.iucr.org/  #
# cif/home.html                                                              #
#                                                                            #
# This file may be used for bona fide research purposes within the           #
# scientific community so long as proper attribution is given to the journal # 
# article from which it was obtained.                                        #
#                                                                            #
##############################################################################
                                             
data_global
_audit_creation_method     ?
_journal_date_recd_electronic     2009-03-28
_journal_date_accepted     2009-03-31
_journal_name_full     'Acta Crystallographica, Section E'
_journal_year     2009
_journal_volume     65
_journal_issue      5
_journal_page_first     o986
_journal_page_last     o986
_journal_paper_category     QO
_journal_coeditor_code     HK2656
_publ_contact_author
;
Muhammad Nawaz Tahir
University of Sargodha,
Department of Physics,
Sargodha
Pakistan
;
_publ_contact_author_email     'dmntahir_uos@yahoo.com'
_publ_contact_author_fax     '0092 48 32 22 121'
_publ_contact_author_phone     '0092 48 92 30 914'
_publ_section_title
;
2-(3-Methylbut-2-en-1-yl)-1,2-benzisothiazol-3(2<i>H</i>)-one 1,1-dioxide
;
loop_
    _publ_author_name
    _publ_author_address
    'Arshad, Muhammad Nadeem'
;
Department of Chemistry,
Government College University,
Lahore
Pakistan
;
    'Tahir, M. Nawaz'
;
Department of Physics,
University of Sargodha,
Sargodha
Pakistan
;
    'Khan, Islam Ullah'
;
Department of Chemistry,
Government College University,
Lahore
Pakistan
;
    'Bilal, Muhammad Humayun'
;
Department of Chemistry,
Government College University,
Lahore
Pakistan
;
    'Mubashar-ur-Rehman, Hafiz'
;
Department of Chemistry,
Government College University,
Lahore
Pakistan
;
data_I
_audit_creation_method     SHELXL-97
_chemical_name_systematic
;
2-(3-Methylbut-2-en-1-yl)-1,2-benzisothiazol-3(2<i>H</i>)-one 1,1-dioxide
;
_chemical_name_common     ?
_chemical_formula_moiety     'C12 H13 N O3 S'
_chemical_formula_sum     'C12 H13 N O3 S'
_chemical_formula_iupac     'C12 H13 N O3 S'
_chemical_formula_weight     251.29
_chemical_melting_point     ?
_symmetry_cell_setting     orthorhombic
_symmetry_space_group_name_H-M     'P n a 21'
_symmetry_space_group_name_Hall     'P 2c -2n'
loop_
    _symmetry_equiv_pos_site_id
    _symmetry_equiv_pos_as_xyz
    1 x,y,z
    2 -x,-y,1/2+z
    3 1/2-x,1/2+y,1/2+z
    4 1/2+x,1/2-y,z
_cell_length_a     9.4120(5)
_cell_length_b     19.4108(11)
_cell_length_c     6.5261(4)
_cell_angle_alpha     90
_cell_angle_beta     90
_cell_angle_gamma     90
_cell_volume     1192.28(12)
_cell_formula_units_Z     4
_cell_measurement_reflns_used     2818
_cell_measurement_theta_min     2.40
_cell_measurement_theta_max     28.81
_cell_measurement_temperature     296(2)
_exptl_crystal_description     rod
_exptl_crystal_colour     colorless
_exptl_crystal_size_max     0.32
_exptl_crystal_size_mid     0.24
_exptl_crystal_size_min     0.22
_exptl_crystal_density_diffrn     1.400
_exptl_crystal_density_meas     ?
_exptl_crystal_density_method     'not measured'
_exptl_crystal_F_000     528
_exptl_absorpt_coefficient_mu     0.267
_exptl_absorpt_correction_type     multi-scan
_exptl_absorpt_process_details     '(SADABS; Bruker, 2005)'
_exptl_absorpt_correction_T_min     0.924
_exptl_absorpt_correction_T_max     0.946
_exptl_special_details
;
;
_diffrn_ambient_temperature     296(2)
_diffrn_radiation_type     MoK\a
_diffrn_radiation_wavelength     0.71073
_diffrn_radiation_source     'fine-focus sealed tube'
_diffrn_radiation_monochromator     graphite
_diffrn_measurement_device_type     'Bruker Kappa APEXII CCD area-detector'
_diffrn_measurement_method     \w
_diffrn_detector_area_resol_mean     7.40
_diffrn_reflns_number     7340
_diffrn_reflns_av_R_equivalents     0.0187
_diffrn_reflns_av_sigmaI/netI     0.0195
_diffrn_reflns_theta_min     2.40
_diffrn_reflns_theta_max     28.81
_diffrn_reflns_theta_full     28.81
_diffrn_measured_fraction_theta_max     0.995
_diffrn_measured_fraction_theta_full     0.995
_diffrn_reflns_limit_h_min     -12
_diffrn_reflns_limit_h_max     12
_diffrn_reflns_limit_k_min     -26
_diffrn_reflns_limit_k_max     26
_diffrn_reflns_limit_l_min     -8
_diffrn_reflns_limit_l_max     4
_diffrn_standards_number     0
_diffrn_standards_interval_count     ?
_diffrn_standards_interval_time     ?
_diffrn_standards_decay_%     ?
_refine_special_details
;
Refinement of <i>F</i>^2^ against ALL reflections. The weighted <i>R</i>-factor
<i>wR</i> and goodness of fit <i>S</i> are based on <i>F</i>^2^, conventional
<i>R</i>-factors <i>R</i> are based on <i>F</i>, with <i>F</i> set to zero for
negative <i>F</i>^2^. The threshold expression of <i>F</i>^2^ >
\s(<i>F</i>^2^) is used only for calculating <i>R</i>-factors(gt) <i>etc</i>.
and is not relevant to the choice of reflections for refinement.
<i>R</i>-factors based on <i>F</i>^2^ are statistically about twice as large
as those based on <i>F</i>, and <i>R</i>- factors based on ALL data will be
even larger.
;
_reflns_number_total     2525
_reflns_number_gt     2304
_reflns_threshold_expression     I>2\s(I)
_refine_ls_structure_factor_coef     Fsqd
_refine_ls_matrix_type     full
_refine_ls_R_factor_all     0.0322
_refine_ls_R_factor_gt     0.0289
_refine_ls_wR_factor_gt     0.0787
_refine_ls_wR_factor_ref     0.0829
_refine_ls_goodness_of_fit_ref     1.045
_refine_ls_restrained_S_all     1.045
_refine_ls_number_reflns     2525
_refine_ls_number_parameters     156
_refine_ls_number_restraints     1
_refine_ls_hydrogen_treatment     constr
_refine_ls_weighting_scheme     calc
_refine_ls_weighting_details
           'calc w=1/[\s^2^(Fo^2^)+(0.05P)^2^+0.1276P] where P=(Fo^2^+2Fc^2^)/3'
_atom_sites_solution_hydrogens     geom
_atom_sites_solution_primary     direct
_atom_sites_solution_secondary     difmap
_refine_ls_shift/su_max     0.000
_refine_ls_shift/su_mean     0.000
_refine_diff_density_max     0.279
_refine_diff_density_min     -0.202
_refine_ls_extinction_method     none
_refine_ls_extinction_coef     ?
_refine_ls_abs_structure_details     'Flack  (1983), 837 Friedel pairs'
_refine_ls_abs_structure_Flack     0.02(8)
loop_
    _atom_type_symbol
    _atom_type_description
    _atom_type_scat_dispersion_real
    _atom_type_scat_dispersion_imag
    _atom_type_scat_source
    'C' 'C' 0.0033 0.0016
                         'International Tables Vol C Tables 4.2.6.8 and 6.1.1.4'
    'H' 'H' 0.0000 0.0000
                         'International Tables Vol C Tables 4.2.6.8 and 6.1.1.4'
    'N' 'N' 0.0061 0.0033
                         'International Tables Vol C Tables 4.2.6.8 and 6.1.1.4'
    'O' 'O' 0.0106 0.0060
                         'International Tables Vol C Tables 4.2.6.8 and 6.1.1.4'
    'S' 'S' 0.1246 0.1234
                         'International Tables Vol C Tables 4.2.6.8 and 6.1.1.4'
_computing_data_collection     'APEX2 (Bruker, 2007)'
_computing_cell_refinement     'SAINT (Bruker, 2007)'
_computing_data_reduction     'SAINT'
_computing_structure_solution     'SHELXS97 (Sheldrick, 2008)'
_computing_structure_refinement     'SHELXL97 (Sheldrick, 2008)'
_computing_molecular_graphics
                   'Ortep3 for Windows (Farrugia, 1997) and PLATON (Spek, 2009)'
_computing_publication_material
;
WinGx publication routines (Farrugia, 1999) and PLATON (Spek,
2009)
;
loop_
    _atom_site_type_symbol
    _atom_site_label
    _atom_site_fract_x
    _atom_site_fract_y
    _atom_site_fract_z
    _atom_site_U_iso_or_equiv
    _atom_site_thermal_displace_type
    _atom_site_calc_flag
    _atom_site_refinement_flags
    _atom_site_occupancy
    S S1 0.39059(4) 0.43722(2) 0.22028(8) 0.03600(10)
                                                    Uani . . 1.000
    O O1 0.47203(15) 0.49780(6) 0.1846(2) 0.0527(5) Uani . . 1.000
    O O2 0.27683(15) 0.44174(7) 0.3626(3) 0.0501(5) Uani . . 1.000
    O O3 0.34253(18) 0.31180(9) -0.2062(3) 0.0681(6) Uani . . 1.000
    N N1 0.32910(16) 0.40665(8) -0.0015(3) 0.0420(5) Uani . . 1.000
    C C1 0.47927(19) 0.31849(9) 0.1051(3) 0.0430(6) Uani . . 1.000
    C C2 0.5491(2) 0.25556(10) 0.1123(4) 0.0571(7) Uani . . 1.000
    C C3 0.6312(2) 0.24143(11) 0.2810(5) 0.0643(8) Uani . . 1.000
    C C4 0.6463(2) 0.28766(11) 0.4407(4) 0.0582(8) Uani . . 1.000
    C C5 0.5766(2) 0.35100(10) 0.4341(4) 0.0474(6) Uani . . 1.000
    C C6 0.49541(17) 0.36438(8) 0.2640(3) 0.0377(5) Uani . . 1.000
    C C7 0.37937(19) 0.34237(10) -0.0545(3) 0.0449(6) Uani . . 1.000
    C C8 0.2217(2) 0.44531(10) -0.1171(4) 0.0480(6) Uani . . 1.000
    C C9 0.0741(2) 0.43125(10) -0.0398(4) 0.0492(7) Uani . . 1.000
    C C10 -0.0319(2) 0.40469(9) -0.1434(4) 0.0476(6) Uani . . 1.000
    C C11 -0.0249(3) 0.38285(16) -0.3615(5) 0.0740(10) Uani . . 1.000
    C C12 -0.1738(2) 0.39260(14) -0.0418(5) 0.0718(9) Uani . . 1.000
    H H2 0.54056 0.22393 0.00600 0.0685 Uiso . . 1.000
    H H3 0.67821 0.19935 0.28810 0.0770 Uiso . . 1.000
    H H4 0.70306 0.27651 0.55253 0.0698 Uiso . . 1.000
    H H5 0.58470 0.38275 0.54021 0.0569 Uiso . . 1.000
    H H8A 0.22741 0.43275 -0.26069 0.0577 Uiso . . 1.000
    H H8B 0.24147 0.49421 -0.10592 0.0577 Uiso . . 1.000
    H H9 0.05601 0.44262 0.09618 0.0591 Uiso . . 1.000
    H H11A 0.06668 0.39430 -0.41673 0.1109 Uiso . . 1.000
    H H11B -0.09740 0.40615 -0.43825 0.1109 Uiso . . 1.000
    H H11C -0.03930 0.33398 -0.37040 0.1109 Uiso . . 1.000
    H H12A -0.16911 0.40717 0.09857 0.1074 Uiso . . 1.000
    H H12B -0.19663 0.34444 -0.04742 0.1074 Uiso . . 1.000
    H H12C -0.24574 0.41849 -0.11203 0.1074 Uiso . . 1.000
loop_
    _atom_site_aniso_label
    _atom_site_aniso_U_11
    _atom_site_aniso_U_22
    _atom_site_aniso_U_33
    _atom_site_aniso_U_12
    _atom_site_aniso_U_13
    _atom_site_aniso_U_23
    S1 0.0419(2) 0.0326(2) 0.0335(2) -0.00310(10)
                                                -0.0001(2) -0.0011(2)
    O1 0.0694(8) 0.0384(5) 0.0503(10) -0.0151(5) -0.0077(8) 0.0034(6)
    O2 0.0521(8) 0.0565(8) 0.0418(9) 0.0060(5) 0.0063(7) -0.0040(7)
    O3 0.0786(10) 0.0716(10) 0.0540(10) -0.0120(8) -0.0050(9) -0.0261(8)
    N1 0.0438(8) 0.0479(8) 0.0343(9) -0.0056(6) -0.0020(7) -0.0034(7)
    C1 0.0392(9) 0.0402(8) 0.0495(12) -0.0075(6) 0.0084(8) -0.0088(8)
    C2 0.0494(11) 0.0444(9) 0.0775(17) -0.0011(8) 0.0111(11) -0.0155(11)
    C3 0.0501(11) 0.0438(9) 0.099(2) 0.0072(8) 0.0129(12) 0.0057(12)
    C4 0.0462(10) 0.0532(11) 0.0752(18) 0.0057(8) -0.0045(11) 0.0117(11)
    C5 0.0475(10) 0.0434(9) 0.0513(14) -0.0043(7) -0.0044(9) 0.0014(9)
    C6 0.0352(7) 0.0336(6) 0.0442(12) -0.0041(5) 0.0046(7) -0.0010(7)
    C7 0.0436(9) 0.0482(9) 0.0430(12) -0.0128(7) 0.0093(8) -0.0107(9)
    C8 0.0458(10) 0.0566(10) 0.0417(12) -0.0100(8) -0.0051(9) 0.0101(9)
    C9 0.0486(10) 0.0525(10) 0.0466(14) 0.0003(8) 0.0024(9) 0.0071(9)
    C10 0.0421(10) 0.0398(8) 0.0609(14) 0.0017(7) -0.0025(10) 0.0120(9)
    C11 0.0618(14) 0.0871(17) 0.0730(19) -0.0177(12) -0.0137(13) -0.0061(15)
    C12 0.0427(11) 0.0706(14) 0.102(2) 0.0039(9) 0.0049(13) 0.0159(14)
_geom_special_details
;
Bond distances, angles <i>etc</i>. have been calculated using the rounded
fractional coordinates. All su's are estimated from the variances of the
(full) variance-covariance matrix. The cell e.s.d.'s are taken into account in
the estimation of distances, angles and torsion angles
;
loop_
    _geom_bond_atom_site_label_1
    _geom_bond_atom_site_label_2
    _geom_bond_site_symmetry_1
    _geom_bond_site_symmetry_2
    _geom_bond_distance
    _geom_bond_publ_flag
    S1 O1 . . 1.4229(13) no
    S1 O2 . . 1.4201(17) no
    S1 N1 . . 1.6679(19) no
    S1 C6 . . 1.7475(16) no
    O3 C7 . . 1.205(3) no
    N1 C7 . . 1.379(2) no
    N1 C8 . . 1.468(3) no
    C1 C2 . . 1.388(3) no
    C1 C6 . . 1.376(3) no
    C1 C7 . . 1.478(3) no
    C2 C3 . . 1.373(4) no
    C3 C4 . . 1.383(4) no
    C4 C5 . . 1.394(3) no
    C5 C6 . . 1.373(3) no
    C8 C9 . . 1.503(3) no
    C9 C10 . . 1.311(3) no
    C10 C11 . . 1.487(4) no
    C10 C12 . . 1.510(3) no
    C2 H2 . . 0.9300 no
    C3 H3 . . 0.9300 no
    C4 H4 . . 0.9300 no
    C5 H5 . . 0.9300 no
    C8 H8A . . 0.9700 no
    C8 H8B . . 0.9700 no
    C9 H9 . . 0.9300 no
    C11 H11A . . 0.9600 no
    C11 H11B . . 0.9600 no
    C11 H11C . . 0.9600 no
    C12 H12A . . 0.9600 no
    C12 H12B . . 0.9600 no
    C12 H12C . . 0.9600 no
loop_
    _geom_contact_atom_site_label_1
    _geom_contact_atom_site_label_2
    _geom_contact_distance
    _geom_contact_site_symmetry_1
    _geom_contact_site_symmetry_2
    _geom_contact_publ_flag
    O1 C5 3.391(2) . 2_664 no
    O1 C8 3.347(2) . 2_665 no
    O2 C9 3.253(3) . . no
    O2 C12 3.416(3) . 2_565 no
    O3 C5 3.308(3) . 1_554 no
    O1 H8B 2.8800 . . no
    O1 H5 2.5600 . 2_664 no
    O2 H9 2.7100 . . no
    O2 H8A 2.5100 . 1_556 no
    O2 H12C 2.7300 . 2_565 no
    O2 H11A 2.6100 . 1_556 no
    O3 H2 2.8800 . . no
    O3 H8A 2.6100 . . no
    O3 H4 2.6700 . 4_454 no
    C3 C7 3.591(3) . 4_555 no
    C5 O1 3.391(2) . 2_665 no
    C5 O3 3.308(3) . 1_556 no
    C7 C3 3.591(3) . 4_455 no
    C8 O1 3.347(2) . 2_664 no
    C9 O2 3.253(3) . . no
    C12 O2 3.416(3) . 2_564 no
    C1 H3 3.0900 . 4_455 no
    C7 H3 3.0400 . 4_455 no
    C8 H11A 2.6300 . . no
    C9 H2 3.0400 . 4_455 no
    C10 H2 2.7700 . 4_455 no
    C11 H8A 2.6500 . . no
    C12 H2 3.0500 . 4_455 no
    H2 O3 2.8800 . . no
    H2 C9 3.0400 . 4_555 no
    H2 C10 2.7700 . 4_555 no
    H2 C12 3.0500 . 4_555 no
    H3 C1 3.0900 . 4_555 no
    H3 C7 3.0400 . 4_555 no
    H4 O3 2.6700 . 4_556 no
    H5 O1 2.5600 . 2_665 no
    H8A O2 2.5100 . 1_554 no
    H8A O3 2.6100 . . no
    H8A C11 2.6500 . . no
    H8A H11A 1.9700 . . no
    H8B O1 2.8800 . . no
    H9 O2 2.7100 . . no
    H9 H12A 2.2300 . . no
    H11A O2 2.6100 . 1_554 no
    H11A C8 2.6300 . . no
    H11A H8A 1.9700 . . no
    H11B H12C 2.5600 . . no
    H11C H12B 2.5800 . . no
    H12A H9 2.2300 . . no
    H12B H11C 2.5800 . . no
    H12C H11B 2.5600 . . no
    H12C O2 2.7300 . 2_564 no
loop_
    _geom_angle_atom_site_label_1
    _geom_angle_atom_site_label_2
    _geom_angle_atom_site_label_3
    _geom_angle_site_symmetry_1
    _geom_angle_site_symmetry_2
    _geom_angle_site_symmetry_3
    _geom_angle
    _geom_angle_publ_flag
    O1 S1 O2 . . . 117.53(8) no
    O1 S1 N1 . . . 109.81(8) no
    O1 S1 C6 . . . 113.03(8) no
    O2 S1 N1 . . . 109.14(9) no
    O2 S1 C6 . . . 111.65(9) no
    N1 S1 C6 . . . 92.85(8) no
    S1 N1 C7 . . . 114.88(14) no
    S1 N1 C8 . . . 120.21(14) no
    C7 N1 C8 . . . 124.76(18) no
    C2 C1 C6 . . . 119.48(18) no
    C2 C1 C7 . . . 126.96(18) no
    C6 C1 C7 . . . 113.49(16) no
    C1 C2 C3 . . . 118.0(2) no
    C2 C3 C4 . . . 122.2(2) no
    C3 C4 C5 . . . 120.1(2) no
    C4 C5 C6 . . . 117.0(2) no
    S1 C6 C1 . . . 109.79(14) no
    S1 C6 C5 . . . 126.83(15) no
    C1 C6 C5 . . . 123.28(16) no
    O3 C7 N1 . . . 123.57(19) no
    O3 C7 C1 . . . 127.42(18) no
    N1 C7 C1 . . . 108.99(16) no
    N1 C8 C9 . . . 111.79(19) no
    C8 C9 C10 . . . 127.0(2) no
    C9 C10 C11 . . . 124.9(2) no
    C9 C10 C12 . . . 120.5(2) no
    C11 C10 C12 . . . 114.6(2) no
    C1 C2 H2 . . . 121.00 no
    C3 C2 H2 . . . 121.00 no
    C2 C3 H3 . . . 119.00 no
    C4 C3 H3 . . . 119.00 no
    C3 C4 H4 . . . 120.00 no
    C5 C4 H4 . . . 120.00 no
    C4 C5 H5 . . . 122.00 no
    C6 C5 H5 . . . 121.00 no
    N1 C8 H8A . . . 109.00 no
    N1 C8 H8B . . . 109.00 no
    C9 C8 H8A . . . 109.00 no
    C9 C8 H8B . . . 109.00 no
    H8A C8 H8B . . . 108.00 no
    C8 C9 H9 . . . 117.00 no
    C10 C9 H9 . . . 116.00 no
    C10 C11 H11A . . . 109.00 no
    C10 C11 H11B . . . 109.00 no
    C10 C11 H11C . . . 109.00 no
    H11A C11 H11B . . . 109.00 no
    H11A C11 H11C . . . 109.00 no
    H11B C11 H11C . . . 109.00 no
    C10 C12 H12A . . . 109.00 no
    C10 C12 H12B . . . 109.00 no
    C10 C12 H12C . . . 109.00 no
    H12A C12 H12B . . . 109.00 no
    H12A C12 H12C . . . 110.00 no
    H12B C12 H12C . . . 109.00 no
loop_
    _geom_torsion_atom_site_label_1
    _geom_torsion_atom_site_label_2
    _geom_torsion_atom_site_label_3
    _geom_torsion_atom_site_label_4
    _geom_torsion_site_symmetry_1
    _geom_torsion_site_symmetry_2
    _geom_torsion_site_symmetry_3
    _geom_torsion_site_symmetry_4
    _geom_torsion
    _geom_torsion_publ_flag
    O1 S1 N1 C7 . . . . 116.40(14) no
    O1 S1 N1 C8 . . . . -67.88(16) no
    O2 S1 N1 C7 . . . . -113.44(14) no
    O2 S1 N1 C8 . . . . 62.29(17) no
    C6 S1 N1 C7 . . . . 0.66(15) no
    C6 S1 N1 C8 . . . . 176.38(15) no
    O1 S1 C6 C1 . . . . -113.04(13) no
    O1 S1 C6 C5 . . . . 70.51(19) no
    O2 S1 C6 C1 . . . . 111.81(14) no
    O2 S1 C6 C5 . . . . -64.64(19) no
    N1 S1 C6 C1 . . . . -0.09(14) no
    N1 S1 C6 C5 . . . . -176.54(17) no
    S1 N1 C7 O3 . . . . 177.61(17) no
    S1 N1 C7 C1 . . . . -1.0(2) no
    C8 N1 C7 O3 . . . . 2.1(3) no
    C8 N1 C7 C1 . . . . -176.49(17) no
    S1 N1 C8 C9 . . . . -83.37(19) no
    C7 N1 C8 C9 . . . . 91.9(2) no
    C6 C1 C2 C3 . . . . 0.6(3) no
    C7 C1 C2 C3 . . . . -176.00(19) no
    C2 C1 C6 S1 . . . . -177.54(15) no
    C2 C1 C6 C5 . . . . -0.9(3) no
    C7 C1 C6 S1 . . . . -0.5(2) no
    C7 C1 C6 C5 . . . . 176.15(17) no
    C2 C1 C7 O3 . . . . -0.8(3) no
    C2 C1 C7 N1 . . . . 177.73(19) no
    C6 C1 C7 O3 . . . . -177.6(2) no
    C6 C1 C7 N1 . . . . 0.9(2) no
    C1 C2 C3 C4 . . . . -0.3(3) no
    C2 C3 C4 C5 . . . . 0.2(3) no
    C3 C4 C5 C6 . . . . -0.4(3) no
    C4 C5 C6 S1 . . . . 176.81(15) no
    C4 C5 C6 C1 . . . . 0.8(3) no
    N1 C8 C9 C10 . . . . -119.5(2) no
    C8 C9 C10 C11 . . . . 0.3(3) no
    C8 C9 C10 C12 . . . . 178.9(2) no
loop_
    _geom_hbond_atom_site_label_D
    _geom_hbond_atom_site_label_H
    _geom_hbond_atom_site_label_A
    _geom_hbond_site_symmetry_A
    _geom_hbond_distance_DH
    _geom_hbond_distance_HA
    _geom_hbond_distance_DA
    _geom_hbond_angle_DHA
    _geom_hbond_publ_flag
    C5 H5 O1 2_665 0.93 2.56 3.391(2) 149 yes
    C8 H8A O2 1_554 0.97 2.51 3.436(3) 160 yes
    C3 H3 Cg1 4_555 0.93 2.89 3.664(2) 141 yes
