# Supplementary material for: 2-(3-Methyl­but-2-en-1-yl)-1,2-benziso­thia­zol-3(2H)-one 1,1-dioxide
Source: Acta Crystallogr Sect E Struct Rep Online. 2009 Apr 8;65(Pt 5):o986. doi: 10.1107/S1600536809012021 (PMC2977681; doi:10.1107/S1600536809012021)
Supplement: Supplementary file 2 [file e-65-0o986-Isup2.hkl]

#
# h,k,l, Fc-squared, Fo-squared, sigma(Fo-squared) and status flag
#
data_I
_shelx_title ' QADRINR in Pna2(1)'
_shelx_refln_list_code          4
_shelx_F_calc_maximum      107.31
_exptl_crystal_F_000       528.00
_reflns_d_resolution_high  0.7373
 
loop_
 _symmetry_equiv_pos_as_xyz
 'x, y, z'
 '-x, -y, z+1/2'
 'x+1/2, -y+1/2, z'
 '-x+1/2, y+1/2, z+1/2'
 
_cell_length_a     9.4120
_cell_length_b    19.4108
_cell_length_c     6.5261
_cell_angle_alpha  90.000
_cell_angle_beta   90.000
_cell_angle_gamma  90.000
 
_shelx_F_squared_multiplier     1.000
 
loop_
 _refln_index_h
 _refln_index_k
 _refln_index_l
 _refln_F_squared_calc
 _refln_F_squared_meas
 _refln_F_squared_sigma
 _refln_observed_status
   0   0  -8      136.24      130.92      6.64 o
   2   0  -8       15.43       13.51      2.22 o
   4   0  -8       68.80       78.91      3.74 o
   1   1  -8       24.27       23.34      1.69 o
   2   1  -8       12.94       10.46      2.06 o
   3   1  -8       30.32       32.20      1.88 o
   4   1  -8        2.27        0.78      1.18 o
   5   1  -8       31.10       32.94      2.88 o
   0   2  -8       71.49       68.21      6.85 o
   1   2  -8       34.37       35.09      1.93 o
   2   2  -8       29.79       28.05      1.94 o
   3   2  -8       45.52       45.84      2.18 o
   4   2  -8       38.62       42.44      2.36 o
   5   2  -8        0.57       -1.14      2.40 o
   1   3  -8        4.38        4.65      1.30 o
   2   3  -8       75.53       77.88      3.00 o
   3   3  -8       25.12       23.02      2.51 o
   4   3  -8        0.80        4.36      2.08 o
   5   3  -8       13.35       16.30      3.39 o
   0   4  -8        7.58       10.35      3.06 o
   1   4  -8       81.69       87.29      3.95 o
   2   4  -8        3.02        8.70      1.99 o
   3   4  -8       57.53       73.48      8.59 o
   4   4  -8        6.61        8.32      2.12 o
   5   4  -8        7.99        8.96      3.03 o
   1   5  -8       10.34       11.86      2.23 o
   2   5  -8       53.81       57.11      5.10 o
   3   5  -8       21.64       23.85      2.58 o
   4   5  -8        3.59        1.53      1.85 o
   0   6  -8      137.00      157.20      7.48 o
   1   6  -8       17.79       20.78      5.62 o
   2   6  -8        2.49        0.40      2.09 o
   3   6  -8       24.17       24.26      2.60 o
   4   6  -8       16.08       20.77      2.44 o
   1   7  -8       42.83       45.35      3.14 o
   2   7  -8       10.62        8.63      2.08 o
   3   7  -8        9.80        9.38      2.19 o
   4   7  -8        5.83        1.04      1.80 o
   0   8  -8      134.49      145.90      7.37 o
   1   8  -8        2.08       -0.78      1.81 o
   2   8  -8       15.92       20.59      6.53 o
   3   8  -8        1.12       -0.66      1.68 o
   1   9  -8       36.76       35.45      2.92 o
   2   9  -8        6.75        7.09      2.04 o
   3   9  -8       11.93       14.27      2.37 o
   0  10  -8       25.22       26.76      3.75 o
   1  10  -8       18.12       16.00      2.41 o
   2  10  -8        0.99        0.48      1.76 o
   1  11  -8        3.12        0.39      1.84 o
   2   0  -7      339.09      352.78      7.62 o
   4   0  -7       36.93       36.76      2.58 o
   6   0  -7       48.13       50.67      4.55 o
   0   1  -7       74.07       80.14      3.40 o
   1   1  -7       88.99       90.77      2.55 o
   2   1  -7       21.77       21.03      1.54 o
   3   1  -7      150.56      156.72      3.32 o
   4   1  -7       16.51       16.15      1.36 o
   5   1  -7        2.01       -0.39      1.01 o
   6   1  -7        6.70       10.98      2.78 o
   7   1  -7       61.06       84.04      5.55 o
   1   2  -7       45.16       46.57      2.03 o
   2   2  -7       14.10       12.07      1.32 o
   3   2  -7       28.34       29.56      1.64 o
   4   2  -7       15.19       18.60      1.47 o
   5   2  -7       50.78       58.67      2.36 o
   6   2  -7        4.70        3.20      2.73 o
   7   2  -7        4.99        8.49      3.04 o
   0   3  -7      107.61      106.10      5.26 o
   1   3  -7        6.50        4.49      1.10 o
   2   3  -7        4.59        0.38      1.03 o
   3   3  -7        1.64       -0.46      1.03 o
   4   3  -7       84.57       88.72      6.67 o
   5   3  -7        4.57        4.27      1.74 o
   6   3  -7       47.45       54.04      4.59 o
   7   3  -7        5.09       -0.29      2.68 o
   1   4  -7       77.66       76.29      2.34 o
   2   4  -7        7.31        2.98      1.62 o
   3   4  -7       22.42       19.17      3.49 o
   4   4  -7       14.79       13.48      3.79 o
   5   4  -7       47.45       45.37      3.76 o
   6   4  -7        3.51        1.42      2.70 o
   7   4  -7        7.13        9.71      2.92 o
   0   5  -7      100.77       91.69      5.29 o
   1   5  -7        3.38        2.35      1.63 o
   2   5  -7        7.20        4.67      1.69 o
   3   5  -7       13.41       16.02      2.08 o
   4   5  -7       41.28       41.83      2.81 o
   5   5  -7       14.62       16.25      2.09 o
   6   5  -7       46.60       56.61      4.97 o
   7   5  -7       21.99       27.09      3.70 o
   1   6  -7       90.47      101.26      3.82 o
   2   6  -7        3.70        4.13      1.62 o
   3   6  -7       32.35       34.47      2.53 o
   4   6  -7       12.42       12.56      3.66 o
   5   6  -7        7.73        7.09      1.84 o
   6   6  -7       19.16       19.96      3.59 o
   7   6  -7        3.87        5.82      3.04 o
   0   7  -7      130.93      128.25      6.24 o
   1   7  -7       40.37       45.64      3.06 o
   2   7  -7        5.29        6.89      1.85 o
   3   7  -7       51.02       51.14      3.02 o
   4   7  -7       25.50       29.57      4.41 o
   5   7  -7        2.04        1.62      1.64 o
   6   7  -7        1.53        0.77      2.73 o
   7   7  -7       31.66       35.78      4.30 o
   1   8  -7        2.76        3.32      1.76 o
   2   8  -7      135.25      143.11      4.69 o
   3   8  -7       37.03       40.41      2.78 o
   4   8  -7        0.48        1.00      1.66 o
   5   8  -7        1.16        1.22      1.57 o
   6   8  -7       27.12       29.04      3.80 o
   0   9  -7       25.09       26.26      3.54 o
   1   9  -7      109.88      119.39      4.91 o
   2   9  -7        7.29        9.19      2.01 o
   3   9  -7       96.45      104.03      4.70 o
   4   9  -7       10.55        9.51      1.94 o
   5   9  -7        9.96       10.97      2.02 o
   6   9  -7       14.41       19.87      3.68 o
   1  10  -7       68.88       76.11      4.46 o
   2  10  -7      119.09      121.78      4.45 o
   3  10  -7       11.39       13.28      3.11 o
   4  10  -7        1.90        2.38      2.00 o
   5  10  -7       11.07        7.41      2.05 o
   6  10  -7        6.07       11.08      3.26 o
   0  11  -7      116.28      119.57      6.38 o
   1  11  -7       16.71       19.68      2.39 o
   2  11  -7        7.37        6.58      3.51 o
   3  11  -7        4.03        7.65      1.89 o
   4  11  -7       51.01       49.84      5.60 o
   5  11  -7        6.99        7.27      2.91 o
   1  12  -7       30.99       32.45      2.73 o
   2  12  -7        2.90        4.45      2.43 o
   3  12  -7       46.62       47.88      3.06 o
   4  12  -7        5.04        5.47      2.61 o
   5  12  -7       25.29       26.10      2.61 o
   0  13  -7       88.25       88.37      5.70 o
   1  13  -7        7.91        8.28      2.08 o
   2  13  -7        2.36        2.90      1.80 o
   3  13  -7       27.08       27.60      2.57 o
   4  13  -7       32.47       42.37      3.03 o
   1  14  -7       13.37       14.29      2.27 o
   2  14  -7       41.78       44.34      3.12 o
   3  14  -7       39.96       44.03      3.24 o
   0  15  -7       47.25       60.39      5.01 o
   1  15  -7       40.46       46.85      3.28 o
   2  15  -7        7.65        8.74      2.18 o
   0   0  -6       64.64       64.14      4.32 o
   2   0  -6       86.55       84.23      4.01 o
   4   0  -6       53.47       49.19      2.54 o
   6   0  -6      118.70      118.06      5.75 o
   1   1  -6      167.90      159.33      3.12 o
   2   1  -6       25.92       23.90      1.40 o
   3   1  -6       26.90       27.20      1.37 o
   4   1  -6       41.14       40.01      1.64 o
   5   1  -6      160.64      153.34      2.98 o
   6   1  -6        9.57        7.14      1.66 o
   7   1  -6        8.29        5.75      2.42 o
   0   2  -6      850.33      855.50     14.18 o
   1   2  -6       69.19       62.33      2.08 o
   2   2  -6       12.34       13.20      1.17 o
   3   2  -6       40.21       42.32      1.68 o
   4   2  -6       61.61       60.11      1.92 o
   5   2  -6        3.44        1.36      0.94 o
   6   2  -6       19.69       16.89      2.79 o
   7   2  -6       41.75       43.90      4.06 o
   8   2  -6       34.53       37.41      3.80 o
   1   3  -6      365.48      361.91      5.19 o
   2   3  -6      184.24      190.01      3.42 o
   3   3  -6       55.64       55.51      2.19 o
   4   3  -6       69.04       72.51      2.06 o
   5   3  -6       43.72       43.79      2.59 o
   6   3  -6       80.74       75.63      4.90 o
   7   3  -6       10.01       11.22      2.61 o
   8   3  -6       42.73       57.41      4.56 o
   0   4  -6       61.07       57.52      2.75 o
   1   4  -6      354.48      346.18      5.05 o
   2   4  -6       42.22       42.85      1.71 o
   3   4  -6       66.55       68.05      2.99 o
   4   4  -6       14.84       10.67      1.71 o
   5   4  -6       19.37       17.35      1.93 o
   6   4  -6        2.12        2.18      1.38 o
   7   4  -6      102.30      110.20      5.84 o
   8   4  -6        6.27        4.82      2.64 o
   9   4  -6        3.76        4.30      2.59 o
   1   5  -6       80.80       72.50      3.17 o
   2   5  -6      411.98      407.33      8.12 o
   3   5  -6      102.70      106.13      3.68 o
   4   5  -6       61.17       62.81      2.94 o
   5   5  -6       20.52       20.73      2.03 o
   6   5  -6       76.81       77.66      3.24 o
   7   5  -6        1.76        0.57      2.47 o
   8   5  -6       22.04       18.46      3.33 o
   9   5  -6       11.98       13.21      3.05 o
   0   6  -6      247.74      252.06      8.37 o
   1   6  -6       82.76       77.51      3.19 o
   2   6  -6       12.29       13.38      2.30 o
   3   6  -6       13.23       11.47      1.87 o
   4   6  -6       39.21       36.97      2.43 o
   5   6  -6        4.18        4.07      2.09 o
   6   6  -6       20.95       24.48      2.16 o
   7   6  -6       70.77       76.46      5.14 o
   8   6  -6       43.78       42.91      4.21 o
   1   7  -6      114.34      113.56      8.09 o
   2   7  -6       42.09       35.65      2.41 o
   3   7  -6       39.22       36.80      2.40 o
   4   7  -6        2.92        4.48      1.48 o
   5   7  -6      178.49      198.13      5.30 o
   6   7  -6        6.95        6.82      1.68 o
   7   7  -6        4.65        5.50      2.70 o
   8   7  -6       21.23       23.95      3.60 o
   0   8  -6      232.88      238.70      8.25 o
   1   8  -6       22.84       23.61      2.07 o
   2   8  -6       27.90       23.15      2.01 o
   3   8  -6        2.38        1.85      1.41 o
   4   8  -6       37.24       37.70      2.43 o
   5   8  -6       40.54       43.24      2.83 o
   6   8  -6       44.10       44.35      2.83 o
   7   8  -6        6.92        8.02      2.83 o
   8   8  -6       30.06       34.57      4.05 o
   1   9  -6       82.30       83.10      3.36 o
   2   9  -6        7.79        8.47      1.66 o
   3   9  -6       31.78       33.17      2.37 o
   4   9  -6       34.23       33.68      2.38 o
   5   9  -6      111.87      128.04      4.34 o
   6   9  -6        6.90        6.68      1.76 o
   7   9  -6        6.51        6.45      2.65 o
   8   9  -6       18.58       23.28      3.69 o
   0  10  -6      293.53      287.07      9.50 o
   1  10  -6       15.52       15.19      1.82 o
   2  10  -6       97.87       88.48      3.53 o
   3  10  -6       26.71       28.91      2.21 o
   4  10  -6       32.01       35.11      2.55 o
   5  10  -6        2.22        2.75      1.59 o
   6  10  -6        7.19        6.80      2.44 o
   7  10  -6       52.70       55.05      4.79 o
   8  10  -6       12.23       15.69      3.39 o
   1  11  -6       54.95       49.30      2.93 o
   2  11  -6      206.38      206.11      5.51 o
   3  11  -6       14.91       14.27      1.95 o
   4  11  -6       37.84       37.05      2.62 o
   5  11  -6        4.26        5.13      1.73 o
   6  11  -6       19.45       18.29      2.57 o
   7  11  -6        9.82       13.64      3.20 o
   0  12  -6        7.19        7.41      2.33 o
   1  12  -6      137.11      132.54      4.40 o
   2  12  -6       10.81       17.74      3.98 o
   3  12  -6       34.39       38.97      4.08 o
   4  12  -6       12.33       13.11      1.95 o
   5  12  -6       33.68       35.72      4.16 o
   6  12  -6       17.84       21.25      2.24 o
   7  12  -6       35.96       50.20      4.86 o
   1  13  -6       22.61       22.30      2.31 o
   2  13  -6      152.84      155.82      4.86 o
   3  13  -6       17.97       18.90      2.15 o
   4  13  -6        4.83        7.56      2.12 o
   5  13  -6       14.12       14.43      2.02 o
   6  13  -6       41.37       53.50      3.14 o
   0  14  -6      116.61       99.43      5.63 o
   1  14  -6       71.72       70.54      3.68 o
   2  14  -6        0.50       -1.12      1.46 o
   3  14  -6       18.98       17.45      2.22 o
   4  14  -6       27.21       25.56      2.40 o
   5  14  -6        0.80        0.81      2.59 o
   6  14  -6        1.86        3.34      1.82 o
   1  15  -6       81.21       71.18      3.57 o
   2  15  -6       11.72       12.52      2.06 o
   3  15  -6       14.16       15.14      2.14 o
   4  15  -6        1.09        1.10      1.63 o
   5  15  -6       59.78       64.18      3.45 o
   0  16  -6       77.98       88.91      5.64 o
   1  16  -6        2.83        0.20      1.62 o
   2  16  -6        8.59        9.81      2.00 o
   3  16  -6        2.11        2.22      1.66 o
   4  16  -6       51.19       56.08      3.42 o
   5  16  -6        0.77        0.46      1.72 o
   1  17  -6       88.68       96.23      4.15 o
   2  17  -6       27.88       30.12      2.70 o
   3  17  -6       14.18       15.16      2.29 o
   4  17  -6        6.62        8.52      2.06 o
   0  18  -6       98.47      102.13      6.12 o
   1  18  -6       12.88       13.63      2.86 o
   2  18  -6        9.70        8.02      1.91 o
   3  18  -6       15.33       15.25      2.28 o
   1  19  -6       13.31       13.85      2.35 o
   2   0  -5      941.17      927.07     14.64 o
   4   0  -5      283.75      283.36      5.79 o
   6   0  -5       23.06       21.81      3.38 o
   8   0  -5       13.53        9.48      1.42 o
  10   0  -5        9.73        9.47      1.94 o
   0   1  -5      134.20      123.13      3.38 o
   1   1  -5      251.31      246.19      3.68 o
   2   1  -5      137.92      132.82      2.61 o
   3   1  -5      266.82      268.74      3.98 o
   4   1  -5      167.87      170.97      2.95 o
   5   1  -5      123.83      112.11      2.30 o
   6   1  -5        3.80        2.48      0.78 o
   7   1  -5       62.46       54.21      3.78 o
   8   1  -5        8.67        5.73      1.02 o
   9   1  -5        4.21        4.73      1.06 o
  10   1  -5        3.46        1.46      1.11 o
   1   2  -5      149.06      156.99      2.81 o
   2   2  -5      331.06      327.48      4.53 o
   3   2  -5      430.73      432.85      5.57 o
   4   2  -5       58.52       55.97      1.75 o
   5   2  -5      133.20      136.92      2.58 o
   6   2  -5      124.79      119.44      3.37 o
   7   2  -5       10.11        9.84      2.33 o
   8   2  -5       19.77       20.16      1.18 o
   9   2  -5        3.90        2.80      2.62 o
  10   2  -5       15.87       18.77      1.61 o
   0   3  -5      671.56      630.85     14.66 o
   1   3  -5       39.01       36.37      1.56 o
   2   3  -5      221.65      218.38      3.46 o
   3   3  -5      263.47      250.91      3.79 o
   4   3  -5      195.98      182.28      3.08 o
   5   3  -5       45.72       43.29      2.25 o
   6   3  -5       11.65       13.08      1.48 o
   7   3  -5       25.22       21.85      1.87 o
   8   3  -5       25.50       23.67      1.23 o
   9   3  -5        5.07        4.20      0.94 o
  10   3  -5       22.33       28.61      1.96 o
   1   4  -5      347.82      341.12      4.68 o
   2   4  -5       16.99       13.55      1.11 o
   3   4  -5       46.54       38.07      1.75 o
   4   4  -5       78.24       84.57      3.60 o
   5   4  -5      274.90      271.42      5.81 o
   6   4  -5       27.19       29.68      1.96 o
   7   4  -5        8.20        7.48      2.31 o
   8   4  -5       12.17       14.22      1.01 o
   9   4  -5       87.52       99.45      3.16 o
  10   4  -5       20.80       21.43      1.68 o
   0   5  -5      164.83      151.34      5.61 o
   1   5  -5       53.93       49.81      2.35 o
   2   5  -5       41.06       35.83      2.29 o
   3   5  -5       14.46       11.70      1.46 o
   4   5  -5      440.44      436.76      9.94 o
   5   5  -5       66.89       65.37      2.83 o
   6   5  -5        3.75        6.78      1.39 o
   7   5  -5       17.12       15.76      1.27 o
   8   5  -5       89.12       87.18      2.09 o
   9   5  -5        1.26        2.40      0.92 o
  10   5  -5       28.37       32.54      1.99 o
   1   6  -5      158.99      157.74      4.94 o
   2   6  -5      519.13      518.07      9.32 o
   3   6  -5      114.63      108.51      3.51 o
   4   6  -5      183.16      183.99      4.63 o
   5   6  -5      145.16      148.19      4.12 o
   6   6  -5       30.63       31.02      2.20 o
   7   6  -5       13.51       12.83      1.42 o
   8   6  -5       11.11       14.63      1.54 o
   9   6  -5       50.33       56.74      1.95 o
  10   6  -5        5.69        5.08      1.22 o
   0   7  -5       63.04       64.62      3.86 o
   1   7  -5      198.75      182.29      4.59 o
   2   7  -5       19.66       18.99      1.83 o
   3   7  -5      298.76      306.02      9.67 o
   4   7  -5      116.25      124.97      3.87 o
   5   7  -5       51.52       47.54      4.41 o
   6   7  -5       30.37       36.46      2.36 o
   7   7  -5      115.38      121.82      3.35 o
   8   7  -5       11.30       11.21      1.69 o
   9   7  -5        7.03        9.20      1.21 o
   1   8  -5        8.41        5.00      1.37 o
   2   8  -5      316.80      315.24      8.09 o
   3   8  -5      128.12      116.55      3.69 o
   4   8  -5       98.12       99.74      3.41 o
   5   8  -5        8.52        6.57      1.53 o
   6   8  -5      187.28      195.83      3.57 o
   7   8  -5       19.26       19.08      1.59 o
   8   8  -5      106.57      120.34      6.20 o
   9   8  -5        3.63        2.52      0.89 o
   0   9  -5      263.60      246.90      7.84 o
   1   9  -5       40.01       33.92      2.12 o
   2   9  -5       28.25       23.79      1.96 o
   3   9  -5      114.46      122.79      4.83 o
   4   9  -5      115.72      119.75      3.84 o
   5   9  -5       55.77       51.51      2.73 o
   6   9  -5        4.87        3.30      1.54 o
   7   9  -5      107.53      108.91      2.73 o
   8   9  -5        0.60       -0.95      1.36 o
   9   9  -5       12.19       12.87      2.43 o
   1  10  -5       80.80       86.54      5.63 o
   2  10  -5       16.18       15.09      1.71 o
   3  10  -5       56.14       54.19      2.74 o
   4  10  -5       13.23       11.79      2.43 o
   5  10  -5      100.03      108.81      3.73 o
   6  10  -5       36.93       39.97      1.67 o
   7  10  -5        8.92        9.19      1.16 o
   8  10  -5       40.09       45.93      2.43 o
   9  10  -5       10.98       12.08      1.91 o
   0  11  -5       39.96       42.92      3.35 o
   1  11  -5       33.07       29.92      2.07 o
   2  11  -5        3.47        3.31      1.25 o
   3  11  -5       34.03       34.67      3.01 o
   4  11  -5      107.68      116.29      3.85 o
   5  11  -5        6.35        6.11      1.55 o
   6  11  -5       73.33       80.07      2.79 o
   7  11  -5       18.97       19.12      1.43 o
   8  11  -5        9.46        8.52      1.52 o
   9  11  -5        4.46        5.41      1.93 o
   1  12  -5      284.77      271.89      6.20 o
   2  12  -5       12.41        8.60      1.58 o
   3  12  -5       34.66       32.99      2.30 o
   4  12  -5        0.41        0.46      1.29 o
   5  12  -5      111.80      118.15      3.97 o
   6  12  -5        6.22        4.84      1.04 o
   7  12  -5        6.36        6.69      1.49 o
   8  12  -5        6.28        9.63      1.59 o
   0  13  -5      231.65      203.44      7.37 o
   1  13  -5        6.59        7.61      1.51 o
   2  13  -5       60.96       56.81      2.86 o
   3  13  -5       18.27       19.18      1.95 o
   4  13  -5      119.95      119.79      4.03 o
   5  13  -5       31.27       35.05      1.49 o
   6  13  -5       45.90       48.63      1.95 o
   7  13  -5        2.59        2.63      1.12 o
   8  13  -5       32.24       34.54      2.31 o
   1  14  -5       71.45       69.10      3.44 o
   2  14  -5       23.60       22.87      2.07 o
   3  14  -5       35.25       36.62      2.50 o
   4  14  -5       26.03       26.95      2.24 o
   5  14  -5       56.85       57.34      1.95 o
   6  14  -5       26.57       30.48      1.68 o
   7  14  -5       25.31       27.98      1.79 o
   8  14  -5       15.83       18.77      2.19 o
   0  15  -5        4.60        4.62      2.02 o
   1  15  -5       52.29       51.38      2.87 o
   2  15  -5        0.85        0.34      1.36 o
   3  15  -5      126.47      131.81      4.30 o
   4  15  -5       31.91       36.82      2.60 o
   5  15  -5        4.69        6.37      1.47 o
   6  15  -5        2.54        3.36      1.06 o
   7  15  -5       38.29       40.83      2.06 o
   1  16  -5       42.11       34.71      2.52 o
   2  16  -5      229.75      214.21      5.79 o
   3  16  -5       10.19       13.32      2.57 o
   4  16  -5       39.52       37.18      2.63 o
   5  16  -5        0.17       -0.84      0.84 o
   6  16  -5       64.53       69.38      2.46 o
   7  16  -5        0.52       -0.37      1.10 o
   0  17  -5        4.88        3.95      2.15 o
   1  17  -5       36.80       34.24      2.58 o
   2  17  -5        5.66        6.47      1.67 o
   3  17  -5      118.85      123.00      4.43 o
   4  17  -5       16.05       17.58      2.17 o
   5  17  -5        7.27        6.07      1.14 o
   6  17  -5       10.02       14.09      1.64 o
   1  18  -5       18.07       18.07      2.84 o
   2  18  -5       18.22       22.98      5.19 o
   3  18  -5       18.03       23.64      3.49 o
   4  18  -5       14.16       15.84      3.12 o
   5  18  -5       41.06       46.62      2.31 o
   0  19  -5       53.99       61.58      4.87 o
   1  19  -5        0.97        1.73      1.62 o
   2  19  -5       12.90       17.41      4.78 o
   3  19  -5       11.69       12.56      2.13 o
   4  19  -5       34.55       36.86      1.74 o
   5  19  -5        1.21        0.34      1.07 o
   1  20  -5       43.32       48.19      4.73 o
   2  20  -5       13.26       12.27      2.11 o
   3  20  -5       13.95       16.55      2.33 o
   4  20  -5        1.01        2.94      0.96 o
   0  21  -5       53.78       56.44      4.76 o
   1  21  -5        0.42       -1.67      1.70 o
   2  21  -5       17.08       14.48      2.38 o
   0   0  -4     1265.51     1191.61     25.12 o
   2   0  -4      183.80      187.76      4.87 o
   4   0  -4     2164.32     2144.90     30.94 o
   6   0  -4      159.86      160.22      2.87 o
   8   0  -4       32.91       27.05      2.42 o
  10   0  -4       54.49       54.42      3.71 o
   1   1  -4     1098.79     1117.39     11.90 o
   2   1  -4      130.63      135.96      2.34 o
   3   1  -4       42.31       38.40      1.51 o
   4   1  -4       17.36       11.73      0.97 o
   5   1  -4      265.70      266.97      2.41 o
   6   1  -4       77.60       67.38      1.15 o
   7   1  -4       58.12       55.14      1.78 o
   8   1  -4       17.00       14.96      1.38 o
   9   1  -4       78.99       77.50      2.83 o
  10   1  -4       19.89       19.12      1.77 o
  11   1  -4        2.61        1.91      1.38 o
   0   2  -4     1037.27     1038.96     25.49 o
   1   2  -4      124.04      132.10      2.32 o
   2   2  -4      471.82      461.28      5.60 o
   3   2  -4      826.83      836.36      9.19 o
   4   2  -4      218.63      202.31      3.05 o
   5   2  -4       52.47       44.02      0.79 o
   6   2  -4        4.73        4.10      0.73 o
   7   2  -4      142.28      135.16      2.84 o
   8   2  -4        5.68        4.58      0.92 o
   9   2  -4        0.13       -0.96      0.96 o
  10   2  -4       10.31       11.04      1.54 o
  11   2  -4       30.56       30.07      2.26 o
   1   3  -4      170.72      166.83      2.67 o
   2   3  -4      642.32      630.44      7.25 o
   3   3  -4       58.73       59.91      1.65 o
   4   3  -4       80.72       69.60      1.70 o
   5   3  -4      139.73      142.98      1.81 o
   6   3  -4      466.54      437.65      5.41 o
   7   3  -4       32.21       27.24      1.42 o
   8   3  -4       24.77       22.44      1.36 o
   9   3  -4        2.45        1.26      1.12 o
  10   3  -4        4.95        3.47      1.27 o
  11   3  -4        2.64        0.43      1.31 o
   0   4  -4      128.03      130.99      3.26 o
   1   4  -4      447.02      441.62      5.39 o
   2   4  -4      105.49       96.31      1.96 o
   3   4  -4     1375.40     1399.05     20.89 o
   4   4  -4      156.80      151.73      2.66 o
   5   4  -4       47.48       42.98      1.51 o
   6   4  -4       41.87       35.04      1.24 o
   7   4  -4       25.04       26.81      1.15 o
   8   4  -4       10.36       10.36      1.06 o
   9   4  -4        1.05        1.09      1.31 o
  10   4  -4        1.52       -0.91      1.10 o
  11   4  -4       19.50       19.85      1.94 o
   1   5  -4      518.99      574.07      9.58 o
   2   5  -4      282.21      264.80      5.23 o
   3   5  -4       99.04       92.70      2.89 o
   4   5  -4      134.43      128.81      2.53 o
   5   5  -4       49.75       46.09      0.92 o
   6   5  -4       59.58       52.55      1.45 o
   7   5  -4       28.69       28.56      1.23 o
   8   5  -4       10.70       14.71      1.19 o
   9   5  -4       12.76       13.60      1.65 o
  10   5  -4        7.89        8.50      1.50 o
  11   5  -4        2.61        1.00      1.33 o
   0   6  -4       54.12       53.86      3.06 o
   1   6  -4       12.82       12.95      1.30 o
   2   6  -4       49.18       45.14      2.94 o
   3   6  -4      420.12      401.46      7.34 o
   4   6  -4      449.72      430.24      5.22 o
   5   6  -4      136.89      135.97      1.74 o
   6   6  -4        2.89        2.03      0.69 o
   7   6  -4      114.66      114.41      2.25 o
   8   6  -4        7.58        7.21      1.00 o
   9   6  -4       38.41       42.37      2.14 o
  10   6  -4       27.69       34.70      2.24 o
  11   6  -4        4.33        4.89      1.46 o
   1   7  -4       39.30       33.06      1.86 o
   2   7  -4       37.31       45.57      2.08 o
   3   7  -4      260.83      252.76      5.29 o
   4   7  -4       59.85       53.62      1.36 o
   5   7  -4      209.31      201.45      2.78 o
   6   7  -4      100.41      102.22      2.51 o
   7   7  -4       41.64       36.54      1.55 o
   8   7  -4       36.42       33.07      1.64 o
   9   7  -4       37.89       43.86      1.95 o
  10   7  -4       19.19       21.02      1.93 o
   0   8  -4       84.53       82.24      3.75 o
   1   8  -4      111.17      108.22      5.37 o
   2   8  -4      132.11      128.44      5.13 o
   3   8  -4        4.50        5.15      0.57 o
   4   8  -4      824.57      807.51      9.18 o
   5   8  -4      146.77      152.92      2.12 o
   6   8  -4      142.63      150.90      2.61 o
   7   8  -4       34.11       33.12      1.37 o
   8   8  -4       32.22       29.81      1.61 o
   9   8  -4       11.99        9.67      1.25 o
  10   8  -4       24.89       23.68      1.98 o
   1   9  -4       25.25       28.28      1.90 o
   2   9  -4       89.06       84.25      2.87 o
   3   9  -4      274.84      266.06      3.56 o
   4   9  -4       92.71       94.38      2.25 o
   5   9  -4      469.20      446.78      4.90 o
   6   9  -4      102.42       98.82      2.11 o
   7   9  -4        1.16        1.79      0.90 o
   8   9  -4       57.92       60.11      2.13 o
   9   9  -4       58.70       56.46      2.18 o
  10   9  -4        8.10        7.39      1.72 o
   0  10  -4      124.73      117.41      4.69 o
   1  10  -4      134.48      123.62      3.43 o
   2  10  -4      385.96      366.94      7.05 o
   3  10  -4      314.24      305.33      4.42 o
   4  10  -4      262.51      257.07      4.85 o
   5  10  -4       84.76       82.47      1.50 o
   6  10  -4       72.43       78.59      1.90 o
   7  10  -4       93.94       95.85      2.19 o
   8  10  -4       72.35       67.70      3.70 o
   9  10  -4       18.34       19.00      1.77 o
  10  10  -4       31.69       35.27      2.37 o
   1  11  -4        9.68        9.71      2.38 o
   2  11  -4      380.53      365.51      4.54 o
   3  11  -4      251.09      249.73      3.56 o
   4  11  -4       73.74       70.46      2.26 o
   5  11  -4       82.52       89.42      1.87 o
   6  11  -4      200.18      190.66      3.15 o
   7  11  -4       11.92       10.38      1.01 o
   8  11  -4        8.44        7.70      1.13 o
   9  11  -4       47.61       50.00      2.50 o
  10  11  -4       40.17       47.26      2.59 o
   0  12  -4       41.60       47.30      3.22 o
   1  12  -4      146.69      146.39      4.00 o
   2  12  -4      152.97      143.43      2.34 o
   3  12  -4      480.96      477.39      7.02 o
   4  12  -4       36.25       31.33      1.86 o
   5  12  -4       51.90       51.13      1.85 o
   6  12  -4        9.55        9.10      0.93 o
   7  12  -4       82.45       80.65      2.08 o
   8  12  -4        2.23        2.46      0.99 o
   9  12  -4        1.30        4.41      1.34 o
   1  13  -4      226.33      221.77      3.77 o
   2  13  -4       38.32       37.30      1.38 o
   3  13  -4       34.23       33.12      1.83 o
   4  13  -4      103.19       95.57      3.09 o
   5  13  -4        9.79        9.29      1.14 o
   6  13  -4       39.52       40.07      1.65 o
   7  13  -4        8.09        6.82      0.94 o
   8  13  -4       12.40       16.42      1.38 o
   9  13  -4        9.75        8.33      1.49 o
   0  14  -4      712.92      688.00     16.87 o
   1  14  -4       33.54       33.50      1.30 o
   2  14  -4      305.87      292.32      5.82 o
   3  14  -4      101.74       90.86      2.92 o
   4  14  -4       57.60       58.83      2.48 o
   5  14  -4       12.66       13.29      1.04 o
   6  14  -4       13.66       15.88      1.18 o
   7  14  -4       59.94       64.46      2.18 o
   8  14  -4       11.22        9.67      1.25 o
   9  14  -4        6.94        5.00      1.41 o
   1  15  -4      102.32      101.67      2.82 o
   2  15  -4       40.49       42.17      2.11 o
   3  15  -4        1.65        2.35      1.90 o
   4  15  -4       21.82       21.31      1.69 o
   5  15  -4       63.13       64.71      1.89 o
   6  15  -4       10.57       12.59      1.12 o
   7  15  -4        9.44       11.06      1.27 o
   8  15  -4        3.20        2.11      1.10 o
   0  16  -4       39.06       38.45      1.63 o
   1  16  -4        1.54        0.07      1.32 o
   2  16  -4       89.68       84.26      2.84 o
   3  16  -4       10.24       12.83      3.58 o
   4  16  -4      132.55      137.11      3.99 o
   5  16  -4        5.59        4.60      0.79 o
   6  16  -4       36.86       34.47      1.59 o
   7  16  -4        0.52       -0.09      0.88 o
   8  16  -4       15.05       13.93      1.42 o
   1  17  -4        9.76       12.28      1.31 o
   2  17  -4        3.57        1.78      1.08 o
   3  17  -4       27.54       28.15      2.03 o
   4  17  -4       24.84       22.81      3.63 o
   5  17  -4       96.94       96.97      3.11 o
   6  17  -4        0.10       -0.15      0.82 o
   7  17  -4        4.53        3.78      1.05 o
   0  18  -4      158.92      170.33      5.09 o
   1  18  -4       25.14       25.74      1.80 o
   2  18  -4       28.09       28.97      3.06 o
   3  18  -4       85.54       88.18      3.26 o
   4  18  -4       92.83       89.47      3.35 o
   5  18  -4        7.82        7.91      1.57 o
   6  18  -4       13.03       15.90      1.23 o
   7  18  -4       40.11       42.99      1.92 o
   1  19  -4      125.89      132.31      2.84 o
   2  19  -4       76.07       79.59      3.05 o
   3  19  -4        3.23        4.00      3.11 o
   4  19  -4       13.74       14.52      1.77 o
   5  19  -4       14.06       14.99      1.92 o
   6  19  -4       41.98       42.17      1.77 o
   0  20  -4       20.31       24.07      2.21 o
   1  20  -4       23.93       26.83      1.42 o
   2  20  -4        4.74        7.51      1.54 o
   3  20  -4      108.22      117.87      3.93 o
   4  20  -4        4.62        3.10      1.44 o
   5  20  -4        6.14        5.92      1.65 o
   1  21  -4        1.63        0.55      0.82 o
   2  21  -4       60.49       62.19      5.19 o
   3  21  -4       17.82       19.17      1.93 o
   4  21  -4       13.49       14.35      2.05 o
   5  21  -4       17.89       18.42      2.55 o
   0  22  -4       58.67       61.67      3.28 o
   1  22  -4        3.04        2.57      0.91 o
   2  22  -4        5.80        5.28      1.54 o
   3  22  -4       46.54       48.54      2.87 o
   1  23  -4        9.76       10.94      1.16 o
   2  23  -4        4.75        2.14      2.00 o
   2   0  -3     1250.46     1230.87     18.15 o
   4   0  -3     1397.33     1482.92     15.49 o
   6   0  -3      390.25      384.81      6.22 o
   8   0  -3        2.89        2.50      1.49 o
  10   0  -3       21.22       21.88      2.67 o
  12   0  -3       46.32       58.51      4.45 o
   0   1  -3       72.54       64.15      1.93 o
   1   1  -3      370.39      375.83      4.45 o
   2   1  -3       66.97       74.49      1.46 o
   3   1  -3     1264.10     1293.69      9.68 o
   4   1  -3       65.81       59.91      0.91 o
   5   1  -3        8.49        5.94      0.55 o
   6   1  -3       16.12       16.67      0.76 o
   7   1  -3      355.37      338.73      5.29 o
   8   1  -3       85.12       73.67      2.67 o
   9   1  -3       13.97       13.53      1.59 o
  10   1  -3       47.07       40.35      2.40 o
  11   1  -3       41.49       47.24      2.74 o
  12   1  -3        2.24        1.88      1.55 o
   1   2  -3      337.26      337.65      4.03 o
   2   2  -3      288.68      261.92      3.35 o
   3   2  -3        1.90        2.38      0.47 o
   4   2  -3      930.76      961.22      7.31 o
   5   2  -3      569.63      568.32      5.87 o
   6   2  -3      211.61      201.99      3.97 o
   7   2  -3       90.37       80.85      1.68 o
   8   2  -3        1.10       -0.81      1.00 o
   9   2  -3      132.52      136.42      3.94 o
  10   2  -3       16.37       15.76      1.77 o
  11   2  -3       11.70       13.39      1.82 o
   0   3  -3     4088.96     4312.70     59.82 o
   1   3  -3       64.84       66.75      1.59 o
   2   3  -3      755.88      853.23     10.54 o
   3   3  -3      261.69      278.40      2.52 o
   4   3  -3      242.55      231.43      2.74 o
   5   3  -3       10.29       10.40      0.70 o
   6   3  -3      115.08      113.49      1.69 o
   7   3  -3       32.97       32.41      1.25 o
   8   3  -3      137.57      134.47      2.95 o
   9   3  -3        4.75        5.39      1.73 o
  10   3  -3       38.33       43.24      2.47 o
  11   3  -3       15.35       14.88      1.92 o
   1   4  -3      763.43      782.75     12.10 o
   2   4  -3      473.18      501.83      8.23 o
   3   4  -3      234.23      212.64      2.22 o
   4   4  -3       24.58       22.64      0.80 o
   5   4  -3     1228.18     1229.85     11.82 o
   6   4  -3       14.54       16.93      0.81 o
   7   4  -3      111.94      102.31      3.40 o
   8   4  -3       36.49       35.93      1.66 o
   9   4  -3       43.01       40.01      1.76 o
  10   4  -3        1.57        0.36      1.19 o
  11   4  -3       18.84       19.54      2.13 o
   0   5  -3      635.35      649.77     14.55 o
   1   5  -3      153.70      165.58      3.56 o
   2   5  -3      200.39      226.78      2.87 o
   3   5  -3       61.60       57.04      0.88 o
   4   5  -3      668.31      659.59      6.71 o
   5   5  -3       35.38       31.81      1.07 o
   6   5  -3      230.01      210.35      3.13 o
   7   5  -3      183.51      179.72      3.98 o
   8   5  -3       63.50       63.06      2.06 o
   9   5  -3        9.46        8.95      1.49 o
  10   5  -3       38.58       41.37      2.42 o
  11   5  -3        5.16        2.14      1.44 o
   1   6  -3      380.59      420.52      7.07 o
   2   6  -3       87.98       72.55      1.61 o
   3   6  -3       48.96       45.90      0.81 o
   4   6  -3      283.93      292.86      3.10 o
   5   6  -3      481.72      481.97      5.25 o
   6   6  -3      267.18      263.86      6.12 o
   7   6  -3      110.87      110.10      3.17 o
   8   6  -3       86.70       77.55      2.28 o
   9   6  -3        2.12       -0.78      0.83 o
  10   6  -3       12.02       10.88      1.62 o
  11   6  -3       13.77       12.97      2.00 o
   0   7  -3      674.17      754.25     16.40 o
   1   7  -3      139.84      136.00      2.31 o
   2   7  -3       42.33       51.29      1.14 o
   3   7  -3      293.51      280.27      4.24 o
   4   7  -3      162.00      156.11      2.15 o
   5   7  -3      241.98      232.48      3.85 o
   6   7  -3      301.77      297.30      4.86 o
   7   7  -3      321.77      296.04      5.04 o
   8   7  -3        4.38        5.24      1.33 o
   9   7  -3        9.84       12.20      1.22 o
  10   7  -3        2.99        4.94      1.39 o
  11   7  -3       14.02       16.75      2.82 o
   1   8  -3      131.20      138.05      2.25 o
   2   8  -3      363.77      341.89      6.30 o
   3   8  -3       33.15       33.44      0.90 o
   4   8  -3      106.78      102.19      1.67 o
   5   8  -3       28.07       27.09      1.36 o
   6   8  -3      810.94      792.54     10.79 o
   7   8  -3       91.98       94.01      3.81 o
   8   8  -3       85.85       85.90      2.45 o
   9   8  -3       10.83       12.27      1.89 o
  10   8  -3        9.26        8.22      1.52 o
  11   8  -3        3.72        2.47      1.46 o
   0   9  -3       96.41      102.61      1.93 o
   1   9  -3      134.81      143.26      2.45 o
   2   9  -3       57.26       55.78      1.46 o
   3   9  -3      352.40      340.65      4.26 o
   4   9  -3       55.11       50.90      1.18 o
   5   9  -3      138.40      141.84      2.91 o
   6   9  -3      272.67      275.90      4.69 o
   7   9  -3      242.61      239.31      4.35 o
   8   9  -3      136.29      128.70      3.79 o
   9   9  -3       27.21       30.93      3.03 o
  10   9  -3        2.93        1.15      1.24 o
  11   9  -3       18.50       22.07      2.17 o
   1  10  -3       25.80       21.89      0.66 o
   2  10  -3      230.43      202.60      2.79 o
   3  10  -3      210.14      197.64      2.53 o
   4  10  -3      218.23      213.09      2.82 o
   5  10  -3      422.79      418.01      6.48 o
   6  10  -3      354.03      361.10      6.35 o
   7  10  -3        1.22        1.20      0.94 o
   8  10  -3       18.10       19.81      1.42 o
   9  10  -3       16.25       16.64      1.75 o
  10  10  -3       19.17       21.51      1.98 o
   0  11  -3      338.19      340.78      8.29 o
   1  11  -3      228.80      236.06      3.78 o
   2  11  -3       22.11       20.14      0.85 o
   3  11  -3      173.95      175.93      2.38 o
   4  11  -3      613.15      591.71      7.10 o
   5  11  -3       21.30       21.89      1.30 o
   6  11  -3       50.01       44.61      1.82 o
   7  11  -3        3.62        4.50      0.99 o
   8  11  -3      116.84      117.72      4.07 o
   9  11  -3       17.96       16.14      1.76 o
  10  11  -3       21.00       23.12      2.10 o
   1  12  -3      411.05      388.06      6.73 o
   2  12  -3        1.34        1.58      0.33 o
   3  12  -3       17.90       18.73      0.92 o
   4  12  -3       44.67       45.36      1.64 o
   5  12  -3      289.71      294.15      6.44 o
   6  12  -3       45.13       45.17      1.85 o
   7  12  -3      132.37      136.86      3.17 o
   8  12  -3       17.66       19.38      1.47 o
   9  12  -3       51.18       46.82      2.54 o
  10  12  -3       13.08       12.68      1.81 o
   0  13  -3      402.05      389.00      9.79 o
   1  13  -3      251.68      244.49      4.80 o
   2  13  -3      184.24      175.99      2.76 o
   3  13  -3      373.16      355.21      4.31 o
   4  13  -3      421.07      418.73      6.29 o
   5  13  -3        9.95        7.30      1.00 o
   6  13  -3        7.56        7.73      1.08 o
   7  13  -3       13.48       13.09      1.28 o
   8  13  -3       38.16       41.32      2.46 o
   9  13  -3        0.70        0.34      1.18 o
  10  13  -3       32.57       40.24      3.70 o
   1  14  -3      275.32      259.02      3.86 o
   2  14  -3      414.62      396.79      6.76 o
   3  14  -3       40.05       38.93      1.20 o
   4  14  -3       64.13       61.21      1.48 o
   5  14  -3      132.19      130.91      2.98 o
   6  14  -3       84.14       84.90      2.46 o
   7  14  -3       28.89       31.70      1.76 o
   8  14  -3        2.50        2.93      1.10 o
   9  14  -3        3.81        4.06      1.43 o
   0  15  -3       18.79       17.97      1.92 o
   1  15  -3      152.36      155.29      2.23 o
   2  15  -3       20.56       20.08      0.87 o
   3  15  -3      289.75      268.51      3.81 o
   4  15  -3       91.41       87.25      1.85 o
   5  15  -3        5.35        5.76      0.65 o
   6  15  -3       20.62       20.43      1.42 o
   7  15  -3       11.78       14.06      1.34 o
   8  15  -3        0.19        0.36      0.99 o
   9  15  -3        8.41        7.54      1.60 o
   1  16  -3       42.55       43.14      1.08 o
   2  16  -3      291.70      284.58      4.43 o
   3  16  -3        4.57        4.49      0.70 o
   4  16  -3       35.85       33.64      1.23 o
   5  16  -3       50.21       52.03      1.48 o
   6  16  -3      101.04       97.18      2.73 o
   7  16  -3       10.24        9.40      1.24 o
   8  16  -3       13.64       16.55      1.78 o
   9  16  -3        6.65        8.71      1.62 o
   0  17  -3       71.26       64.19      3.44 o
   1  17  -3       73.20       73.64      1.79 o
   2  17  -3       15.78       13.45      1.06 o
   3  17  -3      157.35      155.04      3.02 o
   4  17  -3       28.44       28.70      1.22 o
   5  17  -3        0.37        0.40      0.64 o
   6  17  -3        4.44        4.74      1.11 o
   7  17  -3       54.14       57.59      2.29 o
   8  17  -3        7.26        7.69      1.51 o
   1  18  -3      151.57      141.56      2.72 o
   2  18  -3       89.84       92.46      2.21 o
   3  18  -3        8.51        8.99      0.93 o
   4  18  -3       42.06       39.98      1.41 o
   5  18  -3       32.14       33.12      1.35 o
   6  18  -3       84.70       86.82      2.70 o
   7  18  -3        5.04        4.17      1.15 o
   8  18  -3        0.56        1.38      1.37 o
   0  19  -3      104.51      113.97      4.91 o
   1  19  -3       27.07       26.51      1.23 o
   2  19  -3       16.35       17.08      1.13 o
   3  19  -3       20.48       21.82      1.30 o
   4  19  -3      117.47      117.61      2.45 o
   5  19  -3        6.18        6.20      0.86 o
   6  19  -3       52.89       53.64      2.10 o
   7  19  -3        6.39        6.33      1.27 o
   1  20  -3      124.01      122.98      2.62 o
   2  20  -3       17.42       17.46      1.19 o
   3  20  -3       15.20       16.75      1.18 o
   4  20  -3       27.97       30.92      1.41 o
   5  20  -3      104.04      115.55      2.49 o
   6  20  -3        2.04        1.92      0.76 o
   7  20  -3        2.99        5.46      1.20 o
   0  21  -3      102.64      121.20      5.33 o
   1  21  -3        5.02        5.03      0.79 o
   2  21  -3        9.65       10.50      1.03 o
   3  21  -3       10.75       10.06      1.61 o
   4  21  -3       77.51       82.34      2.15 o
   5  21  -3        5.87        5.69      0.92 o
   6  21  -3        4.46        3.67      0.83 o
   1  22  -3       14.98       15.30      1.35 o
   2  22  -3       63.33       67.62      2.06 o
   3  22  -3        7.33        8.00      1.06 o
   4  22  -3        4.61        5.55      0.98 o
   5  22  -3       27.89       30.39      2.61 o
   0  23  -3       14.64       11.35      2.40 o
   1  23  -3       33.24       33.75      1.82 o
   2  23  -3       11.36       10.88      1.09 o
   3  23  -3       82.99       87.63      3.06 o
   4  23  -3        0.00        0.34      0.81 o
   1  24  -3        9.23        9.72      3.24 o
   2  24  -3       45.16       48.26      2.58 o
   0   0  -2     1690.46     1752.28     34.89 o
   2   0  -2     6805.05     6967.21     70.90 o
   4   0  -2       72.17       79.31      1.39 o
   6   0  -2       31.25       31.26      2.15 o
   8   0  -2      530.52      533.29     13.75 o
  10   0  -2      106.26      112.01      5.36 o
  12   0  -2       16.39       19.29      3.13 o
   1   1  -2     3078.21     3157.76     31.42 o
   2   1  -2      284.06      284.06      2.49 o
   3   1  -2      192.73      229.70      2.18 o
   4   1  -2      330.72      368.26      3.46 o
   5   1  -2      187.35      167.26      1.98 o
   6   1  -2       26.87       28.88      1.14 o
   7   1  -2        3.70        1.51      0.93 o
   8   1  -2       12.16       10.61      1.52 o
   9   1  -2      156.77      151.10      4.22 o
  10   1  -2        2.55       -0.39      1.24 o
  11   1  -2       11.52       14.42      2.95 o
  12   1  -2        1.03        1.79      1.58 o
   0   2  -2      632.11      584.07     19.44 o
   1   2  -2     1083.96     1100.95     13.17 o
   2   2  -2      820.97      870.58      6.52 o
   3   2  -2      795.13      806.20      6.47 o
   4   2  -2     1314.74     1394.04     12.74 o
   5   2  -2       85.01       66.40      1.12 o
   6   2  -2      196.84      198.15      2.74 o
   7   2  -2      148.65      150.39      2.28 o
   8   2  -2      129.98      122.00      3.58 o
   9   2  -2        0.86        2.20      1.20 o
  10   2  -2       23.47       25.07      2.09 o
  11   2  -2       12.17       11.70      1.83 o
  12   2  -2       10.70       12.15      1.99 o
   1   3  -2     2522.75     2546.36     30.68 o
   2   3  -2      626.64      596.35      5.80 o
   3   3  -2       36.49       41.60      1.07 o
   4   3  -2     1917.38     1969.07     18.66 o
   5   3  -2      478.45      524.59      5.01 o
   6   3  -2      212.12      202.03      2.84 o
   7   3  -2       30.47       26.59      1.33 o
   8   3  -2      327.78      316.19      6.61 o
   9   3  -2       19.28       18.81      2.62 o
  10   3  -2       77.77       72.87      3.10 o
  11   3  -2        7.53        6.81      1.69 o
  12   3  -2       15.21       18.28      2.59 o
   0   4  -2     2249.80     2343.37     47.53 o
   1   4  -2      265.98      316.80      3.69 o
   2   4  -2      718.00      780.97      8.48 o
   3   4  -2      948.88      908.54     14.28 o
   4   4  -2      446.96      525.50      5.49 o
   5   4  -2      392.48      402.15      4.48 o
   6   4  -2        3.87        4.87      0.78 o
   7   4  -2      549.17      553.29      7.80 o
   8   4  -2       44.54       40.41      1.68 o
   9   4  -2        0.76        0.77      1.17 o
  10   4  -2        7.02        5.14      1.51 o
  11   4  -2      121.53      123.43      5.42 o
  12   4  -2        0.24       -0.76      1.46 o
   1   5  -2       87.94       93.86      1.67 o
   2   5  -2     1013.62      973.45      9.46 o
   3   5  -2      935.28     1015.86      9.94 o
   4   5  -2      304.74      300.12      3.81 o
   5   5  -2      441.36      474.40      6.80 o
   6   5  -2      669.05      652.88      8.82 o
   7   5  -2        0.09       -1.19      1.19 o
   8   5  -2      147.84      136.81      2.95 o
   9   5  -2       71.08       68.67      4.49 o
  10   5  -2       35.88       34.33      2.38 o
  11   5  -2        2.15        1.22      1.48 o
  12   5  -2       18.47       18.97      2.21 o
   0   6  -2      203.52      253.96      6.16 o
   1   6  -2     1469.53     1603.42     15.34 o
   2   6  -2        6.17        8.36      0.44 o
   3   6  -2      721.66      748.17      7.45 o
   4   6  -2     1423.42     1485.38     23.13 o
   5   6  -2      426.06      425.04      5.68 o
   6   6  -2      559.25      569.15      7.89 o
   7   6  -2      136.80      135.30      2.84 o
   8   6  -2      202.28      204.31      3.76 o
   9   6  -2       50.85       55.45      2.60 o
  10   6  -2       38.54       38.83      2.41 o
  11   6  -2       29.89       31.31      2.45 o
  12   6  -2       26.93       30.06      3.38 o
   1   7  -2      493.58      511.96      5.69 o
   2   7  -2     1342.10     1376.95     14.71 o
   3   7  -2      332.32      338.12      3.40 o
   4   7  -2      544.00      619.02      7.92 o
   5   7  -2     1656.37     1658.81     28.01 o
   6   7  -2      187.91      196.05      3.56 o
   7   7  -2      113.12      109.78      2.59 o
   8   7  -2        9.33        8.51      1.08 o
   9   7  -2       95.97       98.24      3.45 o
  10   7  -2       10.75       12.26      1.76 o
  11   7  -2        4.11        4.30      1.65 o
   0   8  -2     1058.70     1057.92     13.46 o
   1   8  -2       99.00       92.74      1.43 o
   2   8  -2      600.52      678.72      8.82 o
   3   8  -2       47.32       51.63      1.05 o
   4   8  -2     1419.95     1437.52     21.98 o
   5   8  -2       72.56       71.26      1.74 o
   6   8  -2      110.52      104.79      2.48 o
   7   8  -2       33.60       32.67      1.53 o
   8   8  -2       49.90       48.34      2.03 o
   9   8  -2       21.93       25.02      2.02 o
  10   8  -2       42.06       42.07      2.58 o
  11   8  -2        8.48        8.78      1.78 o
   1   9  -2      293.32      276.09      3.48 o
   2   9  -2      347.07      357.10      5.12 o
   3   9  -2      601.61      619.07      6.40 o
   4   9  -2       54.99       54.42      1.78 o
   5   9  -2      415.24      391.14      4.49 o
   6   9  -2      221.23      208.57      4.01 o
   7   9  -2       14.07       14.76      1.19 o
   8   9  -2       16.58       12.85      1.18 o
   9   9  -2       57.20       66.74      2.92 o
  10   9  -2       14.37       10.58      1.70 o
  11   9  -2        0.54       -1.33      1.33 o
   0  10  -2      485.74      491.22      6.55 o
   1  10  -2       67.30       64.95      0.93 o
   2  10  -2      174.95      178.70      2.98 o
   3  10  -2      176.57      183.27      4.04 o
   4  10  -2      476.09      487.12      5.77 o
   5  10  -2       32.63       30.59      1.07 o
   6  10  -2       38.13       37.01      1.28 o
   7  10  -2      111.89      110.93      5.02 o
   8  10  -2       62.34       71.29      2.27 o
   9  10  -2       10.36        9.63      1.55 o
  10  10  -2       22.54       24.85      2.18 o
  11  10  -2       30.14       33.35      2.59 o
   1  11  -2      368.48      374.32      7.36 o
   2  11  -2      358.39      345.59      5.21 o
   3  11  -2      345.21      327.10      4.91 o
   4  11  -2      119.05      106.73      1.84 o
   5  11  -2      115.66      107.76      2.08 o
   6  11  -2       57.86       56.27      1.55 o
   7  11  -2       16.56       19.66      2.12 o
   8  11  -2      129.07      137.43      4.46 o
   9  11  -2       32.91       31.81      2.27 o
  10  11  -2       11.71       12.34      1.80 o
  11  11  -2       11.31       11.46      3.12 o
   0  12  -2      145.02      144.42      2.45 o
   1  12  -2      218.85      220.75      2.66 o
   2  12  -2        0.08        0.48      0.30 o
   3  12  -2      499.30      472.95      5.80 o
   4  12  -2       36.88       34.53      1.24 o
   5  12  -2      114.68      114.03      2.22 o
   6  12  -2        7.02        7.72      1.06 o
   7  12  -2      179.23      185.96      3.12 o
   8  12  -2        5.09        5.11      1.09 o
   9  12  -2       17.90       19.79      1.94 o
  10  12  -2        7.00        3.23      1.48 o
   1  13  -2       89.85       92.18      1.46 o
   2  13  -2     1371.22     1358.40     15.04 o
   3  13  -2      187.97      185.20      2.18 o
   4  13  -2       76.67       69.63      1.81 o
   5  13  -2        9.59        8.62      0.85 o
   6  13  -2      143.11      154.64      2.79 o
   7  13  -2        6.18        5.55      0.83 o
   8  13  -2       16.14       16.53      1.38 o
   9  13  -2        8.78       13.86      1.82 o
  10  13  -2        6.21        6.73      2.28 o
   0  14  -2      216.98      188.02      3.21 o
   1  14  -2      295.01      291.55      4.37 o
   2  14  -2       63.14       65.95      1.19 o
   3  14  -2      202.47      203.50      2.58 o
   4  14  -2       36.54       38.46      1.02 o
   5  14  -2      141.51      139.48      2.61 o
   6  14  -2        4.24        3.29      0.79 o
   7  14  -2       45.90       45.87      1.60 o
   8  14  -2       33.39       38.17      2.37 o
   9  14  -2        1.16        2.64      1.40 o
  10  14  -2       45.88       44.58      4.67 o
   1  15  -2      965.90      928.15      9.48 o
   2  15  -2       43.20       41.28      1.71 o
   3  15  -2        5.91        7.08      0.57 o
   4  15  -2       10.79       11.00      0.61 o
   5  15  -2      191.02      184.97      2.56 o
   6  15  -2       12.47       10.08      0.97 o
   7  15  -2       15.22       16.70      1.11 o
   8  15  -2        3.84        1.81      0.95 o
   9  15  -2       84.33       87.01      3.59 o
  10  15  -2       29.13       30.20      2.50 o
   0  16  -2     1677.76     1577.84     24.91 o
   1  16  -2       19.38       19.94      1.04 o
   2  16  -2      462.14      432.47      5.82 o
   3  16  -2        2.98        1.53      0.60 o
   4  16  -2      326.50      317.45      4.36 o
   5  16  -2       15.07       13.93      0.73 o
   6  16  -2        4.37        4.19      0.85 o
   7  16  -2        1.09        2.05      0.81 o
   8  16  -2       71.34       74.17      2.40 o
   9  16  -2        0.85        0.11      1.43 o
   1  17  -2      468.80      463.29      5.98 o
   2  17  -2      134.13      131.94      2.43 o
   3  17  -2      122.99      121.78      2.28 o
   4  17  -2        9.33        8.93      0.75 o
   5  17  -2      105.45      102.60      2.36 o
   6  17  -2       13.27       16.34      1.15 o
   7  17  -2        2.69        2.25      0.89 o
   8  17  -2        2.14        2.68      0.99 o
   9  17  -2        6.93        4.19      1.60 o
   0  18  -2       38.88       37.66      3.49 o
   1  18  -2      103.82       97.12      2.27 o
   2  18  -2       82.55       77.90      1.83 o
   3  18  -2       49.09       50.21      1.48 o
   4  18  -2       43.33       45.65      1.40 o
   5  18  -2       54.20       55.91      2.09 o
   6  18  -2       36.98       38.36      1.64 o
   7  18  -2       35.48       38.64      1.68 o
   8  18  -2        2.15        2.51      1.03 o
   1  19  -2        3.74        3.61      0.73 o
   2  19  -2      255.65      248.84      3.80 o
   3  19  -2        1.17        1.52      0.68 o
   4  19  -2       32.75       32.31      1.24 o
   5  19  -2        7.02        7.58      1.16 o
   6  19  -2       51.34       56.41      1.95 o
   7  19  -2        2.16        2.82      0.92 o
   8  19  -2       14.71       17.60      1.46 o
   0  20  -2       33.02       29.71      1.79 o
   1  20  -2       50.72       52.95      1.58 o
   2  20  -2       15.16       15.77      1.01 o
   3  20  -2       49.87       48.00      1.50 o
   4  20  -2        7.26        8.11      0.98 o
   5  20  -2       53.54       55.52      2.19 o
   6  20  -2        0.53       -0.86      0.86 o
   7  20  -2       22.99       25.14      1.69 o
   1  21  -2       30.19       30.51      1.32 o
   2  21  -2       72.65       75.10      1.91 o
   3  21  -2       37.40       34.65      1.36 o
   4  21  -2       24.66       25.12      1.16 o
   5  21  -2       50.56       57.42      2.28 o
   6  21  -2       24.70       27.37      1.52 o
   7  21  -2        9.52        8.79      1.29 o
   0  22  -2        1.87        0.88      1.05 o
   1  22  -2       40.28       44.50      1.58 o
   2  22  -2       11.76       10.11      0.95 o
   3  22  -2       67.48       62.99      2.13 o
   4  22  -2       45.15       47.44      1.81 o
   5  22  -2        1.64        1.86      1.07 o
   6  22  -2       13.92       16.29      1.36 o
   1  23  -2        9.03       10.30      0.98 o
   2  23  -2       11.34       11.83      1.07 o
   3  23  -2       51.50       56.51      1.72 o
   4  23  -2        4.61        6.17      0.78 o
   5  23  -2       47.63       56.09      2.34 o
   0  24  -2       42.72       44.97      2.34 o
   1  24  -2        2.49        1.86      0.80 o
   2  24  -2        0.51        1.15      0.77 o
   3  24  -2       20.46       21.10      1.22 o
   4  24  -2       62.64       74.07      2.66 o
   1  25  -2       38.79       40.20      1.61 o
   2  25  -2       21.79       22.10      1.29 o
   2   0  -1     5727.66     5817.82     59.12 o
   4   0  -1      492.33      519.82      5.90 o
   6   0  -1      387.48      395.76      6.83 o
   8   0  -1      808.40      791.39     19.29 o
  10   0  -1       89.58       93.06      5.04 o
  12   0  -1       67.03       80.04      5.19 o
   0   1  -1     3994.02     3834.90     54.00 o
   1   1  -1     2491.68     2531.07     21.50 o
   2   1  -1      742.08      819.16      6.57 o
   3   1  -1     3707.14     3829.99     30.16 o
   4   1  -1       26.45       23.26      0.54 o
   5   1  -1      217.02      235.77      2.71 o
   6   1  -1      101.18      105.61      1.62 o
   7   1  -1       45.25       40.33      1.17 o
   8   1  -1       97.59      100.40      3.21 o
   9   1  -1       36.58       31.28      2.20 o
  10   1  -1       23.15       24.53      3.52 o
  11   1  -1      133.20      139.45      4.54 o
  12   1  -1        1.51        0.92      1.52 o
   1   2  -1     7991.62     7721.85     93.60 o
   2   2  -1     9324.96     9144.33     99.51 o
   3   2  -1      907.91     1028.85      8.38 o
   4   2  -1      188.19      188.98      2.03 o
   5   2  -1       32.58       40.48      0.96 o
   6   2  -1       86.27       92.31      1.63 o
   7   2  -1      297.22      312.90      3.91 o
   8   2  -1       84.40       76.30      4.50 o
   9   2  -1      245.37      242.35      5.68 o
  10   2  -1       71.00       63.48      4.46 o
  11   2  -1        7.52        6.69      1.80 o
  12   2  -1       10.88       13.11      1.96 o
   0   3  -1     3220.20     3190.92     68.00 o
   1   3  -1     1777.06     1918.89     20.32 o
   2   3  -1     1114.26     1167.48     10.22 o
   3   3  -1     1049.58     1103.79      7.93 o
   4   3  -1     1367.99     1459.12     13.77 o
   5   3  -1      146.25      154.71      2.20 o
   6   3  -1      278.13      267.58      3.51 o
   7   3  -1       49.99       51.91      1.57 o
   8   3  -1      140.32      129.56      3.68 o
   9   3  -1       12.39        8.03      1.56 o
  10   3  -1      153.12      152.75      4.54 o
  11   3  -1        0.39       -1.32      1.32 o
  12   3  -1        6.25        8.08      1.79 o
   1   4  -1     3474.78     3449.90     34.05 o
   2   4  -1     1294.28     1358.90     11.03 o
   3   4  -1     2888.01     2978.20     22.07 o
   4   4  -1       88.05       91.80      1.24 o
   5   4  -1      469.24      450.19      5.25 o
   6   4  -1      266.95      257.07      3.61 o
   7   4  -1       90.38       91.48      1.72 o
   8   4  -1        6.58        1.69      1.20 o
   9   4  -1      233.37      226.57      5.53 o
  10   4  -1       16.77       14.18      1.81 o
  11   4  -1       12.88       10.07      1.76 o
  12   4  -1        4.60        4.55      1.77 o
   0   5  -1     5477.08     5359.33     81.72 o
   1   5  -1     1286.59     1333.62     11.73 o
   2   5  -1     1215.78     1322.75     11.53 o
   3   5  -1      115.92      114.78      1.67 o
   4   5  -1     1901.45     1937.28     19.92 o
   5   5  -1      152.57      148.70      1.80 o
   6   5  -1      277.63      301.82      3.60 o
   7   5  -1       52.25       48.08      1.28 o
   8   5  -1      185.58      181.41      6.56 o
   9   5  -1       49.53       47.73      2.72 o
  10   5  -1        7.43        7.90      1.95 o
  11   5  -1        8.29        7.45      1.85 o
  12   5  -1       36.44       34.15      1.82 o
   1   6  -1       19.02       30.83      1.08 o
   2   6  -1      682.72      666.30      6.13 o
   3   6  -1      659.75      708.67      6.00 o
   4   6  -1     1188.54     1298.54     10.58 o
   5   6  -1      353.76      350.26      3.83 o
   6   6  -1      542.58      549.12      7.94 o
   7   6  -1       91.49       84.96      1.53 o
   8   6  -1      453.35      454.45      6.60 o
   9   6  -1      122.31      127.39      3.96 o
  10   6  -1       18.97       17.04      1.92 o
  11   6  -1       23.23       23.21      1.49 o
  12   6  -1        5.37        5.58      1.78 o
   0   7  -1       84.06       97.85      2.38 o
   1   7  -1      659.51      676.30      6.72 o
   2   7  -1      553.62      588.26      5.97 o
   3   7  -1      324.06      313.88      3.20 o
   4   7  -1      170.12      190.88      1.98 o
   5   7  -1      284.32      304.90      2.93 o
   6   7  -1       47.93       42.14      1.09 o
   7   7  -1      591.01      594.70      6.92 o
   8   7  -1      129.34      122.45      2.73 o
   9   7  -1       21.37       22.03      1.93 o
  10   7  -1       36.97       38.26      1.70 o
  11   7  -1       46.56       52.47      1.97 o
  12   7  -1        5.36        5.25      2.93 o
   1   8  -1       61.92       68.95      1.13 o
   2   8  -1     1451.50     1456.77     14.24 o
   3   8  -1        1.94        2.52      0.33 o
   4   8  -1      162.99      170.67      3.75 o
   5   8  -1       22.53       28.54      0.74 o
   6   8  -1      168.32      177.04      2.47 o
   7   8  -1       81.90       75.39      1.40 o
   8   8  -1      303.06      295.71      4.12 o
   9   8  -1       25.10       24.57      1.70 o
  10   8  -1       88.99       92.65      2.50 o
  11   8  -1        8.24        7.05      1.40 o
  12   8  -1       23.95       21.61      2.36 o
   0   9  -1     1388.07     1567.75     28.01 o
   1   9  -1      142.39      135.24      1.64 o
   2   9  -1      183.35      201.82      2.49 o
   3   9  -1      438.98      470.68      6.98 o
   4   9  -1       52.40       61.11      1.22 o
   5   9  -1      105.94      115.78      2.02 o
   6   9  -1      113.29      112.33      1.69 o
   7   9  -1      445.67      446.99      5.05 o
   8   9  -1       15.77       15.63      1.55 o
   9   9  -1       21.60       21.37      1.36 o
  10   9  -1       19.11       17.99      1.31 o
  11   9  -1       20.96       16.22      1.34 o
   1  10  -1      105.74      100.13      1.43 o
   2  10  -1      610.97      616.59      5.94 o
   3  10  -1      286.20      292.70      6.24 o
   4  10  -1      345.98      363.94      5.11 o
   5  10  -1      403.35      407.73      6.61 o
   6  10  -1      328.16      321.24      3.48 o
   7  10  -1       97.96       97.04      1.84 o
   8  10  -1      141.13      139.30      2.61 o
   9  10  -1       71.06       73.35      2.19 o
  10  10  -1       18.77       17.31      1.28 o
  11  10  -1        3.79        3.49      0.90 o
   0  11  -1     2333.30     2364.86     52.75 o
   1  11  -1      174.60      160.92      2.00 o
   2  11  -1      233.99      210.94      2.77 o
   3  11  -1       16.78       19.74      0.71 o
   4  11  -1      460.12      473.29      7.20 o
   5  11  -1      274.00      292.51      5.11 o
   6  11  -1      123.11      116.97      1.99 o
   7  11  -1      173.39      177.03      2.63 o
   8  11  -1       55.21       57.12      1.68 o
   9  11  -1        6.76        7.06      1.02 o
  10  11  -1       14.81       15.41      1.23 o
  11  11  -1        0.53       -0.36      1.03 o
   1  12  -1      563.46      551.07      6.69 o
   2  12  -1       39.58       46.10      1.11 o
   3  12  -1      475.77      485.14      5.36 o
   4  12  -1       18.73       19.92      0.89 o
   5  12  -1      269.78      262.26      3.81 o
   6  12  -1       21.45       18.88      0.94 o
   7  12  -1       54.00       51.70      1.39 o
   8  12  -1        5.74        5.07      0.82 o
   9  12  -1      111.48      118.04      2.49 o
  10  12  -1       13.09       10.89      1.20 o
  11  12  -1        4.70        6.63      1.85 o
   0  13  -1     1498.38     1527.14     19.41 o
   1  13  -1      194.87      194.75      2.79 o
   2  13  -1       13.84       10.15      0.69 o
   3  13  -1      165.53      161.21      2.33 o
   4  13  -1      163.27      149.83      2.56 o
   5  13  -1       31.34       31.31      1.22 o
   6  13  -1      140.94      130.59      2.20 o
   7  13  -1       34.90       33.73      1.22 o
   8  13  -1       65.54       69.55      2.46 o
   9  13  -1       14.69       15.72      1.12 o
  10  13  -1       50.73       54.37      2.21 o
  11  13  -1        5.63        5.96      1.81 o
   1  14  -1      176.17      165.68      2.20 o
   2  14  -1      662.55      656.89      7.77 o
   3  14  -1      211.15      210.00      2.86 o
   4  14  -1      104.52       96.30      2.02 o
   5  14  -1       64.94       63.14      1.66 o
   6  14  -1       23.15       22.96      1.03 o
   7  14  -1        6.19        4.73      0.72 o
   8  14  -1        4.29        4.69      0.86 o
   9  14  -1      128.07      136.34      2.76 o
  10  14  -1       19.40       21.13      1.44 o
   0  15  -1      100.87       98.78      2.73 o
   1  15  -1      116.34      117.60      1.82 o
   2  15  -1       22.91       24.30      1.15 o
   3  15  -1      281.97      258.50      3.83 o
   4  15  -1       25.00       25.97      1.49 o
   5  15  -1       18.34       15.67      1.00 o
   6  15  -1       24.44       25.41      1.09 o
   7  15  -1       90.23       98.00      1.99 o
   8  15  -1       16.41       17.87      1.18 o
   9  15  -1        1.80        1.83      0.83 o
  10  15  -1        0.47       -0.76      1.26 o
   1  16  -1       77.47       70.84      1.77 o
   2  16  -1      533.40      521.04      6.78 o
   3  16  -1       42.89       41.84      1.45 o
   4  16  -1      125.76      122.22      2.42 o
   5  16  -1       30.93       35.48      1.40 o
   6  16  -1       22.63       24.42      1.25 o
   7  16  -1       17.18       18.25      1.04 o
   8  16  -1       39.04       44.30      1.65 o
   9  16  -1        7.49        8.34      0.99 o
  10  16  -1       47.19       55.00      2.26 o
   0  17  -1      290.88      284.15      5.91 o
   1  17  -1      260.06      254.21      3.90 o
   2  17  -1      166.87      160.08      2.88 o
   3  17  -1      303.53      288.55      4.33 o
   4  17  -1        4.94        3.66      0.78 o
   5  17  -1       51.45       49.51      1.62 o
   6  17  -1       10.63       10.46      1.02 o
   7  17  -1       68.37       70.58      1.78 o
   8  17  -1       26.78       26.59      1.40 o
   9  17  -1        8.27        9.99      1.03 o
   1  18  -1      159.06      159.66      3.18 o
   2  18  -1      287.09      286.05      4.29 o
   3  18  -1       34.92       32.34      1.40 o
   4  18  -1       25.47       25.11      1.29 o
   5  18  -1       29.19       30.37      1.40 o
   6  18  -1       22.24       20.25      1.43 o
   7  18  -1        2.65        1.63      0.76 o
   8  18  -1       10.77        9.35      1.04 o
   9  18  -1       41.78       49.52      1.77 o
   0  19  -1      157.96      151.58      4.08 o
   1  19  -1       31.18       32.86      1.42 o
   2  19  -1       15.00       20.38      1.21 o
   3  19  -1       40.42       42.13      2.09 o
   4  19  -1       99.53      102.47      2.35 o
   5  19  -1        5.54        7.16      1.03 o
   6  19  -1       50.38       50.06      1.76 o
   7  19  -1        8.63        5.88      0.98 o
   8  19  -1       26.44       30.50      1.95 o
   1  20  -1       81.34       77.64      2.06 o
   2  20  -1       45.91       40.52      2.22 o
   3  20  -1      219.50      219.94      3.75 o
   4  20  -1       16.23       15.53      1.51 o
   5  20  -1      150.78      149.86      3.03 o
   6  20  -1        4.32        2.84      0.92 o
   7  20  -1        0.80        0.76      0.86 o
   8  20  -1        4.63        3.29      1.03 o
   0  21  -1      130.69      127.54      4.40 o
   1  21  -1        4.34        4.06      0.88 o
   2  21  -1        0.49       -0.53      0.78 o
   3  21  -1       20.37       22.61      1.97 o
   4  21  -1      123.55      119.47      3.00 o
   5  21  -1        4.71        4.74      0.98 o
   6  21  -1       28.77       33.70      1.59 o
   7  21  -1       17.46       21.92      1.42 o
   1  22  -1       45.23       44.84      1.70 o
   2  22  -1       25.80       25.19      1.42 o
   3  22  -1        2.72        2.81      0.93 o
   4  22  -1        8.99       11.30      1.13 o
   5  22  -1        8.53       10.03      1.14 o
   6  22  -1       67.42       73.58      3.01 o
   0  23  -1       30.69       30.51      2.17 o
   1  23  -1       37.72       39.25      1.90 o
   2  23  -1        8.60        8.18      1.09 o
   3  23  -1       35.05       32.17      1.60 o
   4  23  -1        1.36       -0.25      0.87 o
   5  23  -1       31.04       31.69      1.63 o
   6  23  -1       17.45       19.49      1.36 o
   1  24  -1       23.73       25.48      2.02 o
   2  24  -1       61.55       64.92      2.80 o
   3  24  -1        2.19        1.31      0.94 o
   4  24  -1        4.37        5.53      1.14 o
   5  24  -1       13.11       13.10      1.27 o
   0  25  -1        0.75       -0.77      1.32 o
   1  25  -1       16.78       17.90      1.36 o
   2  25  -1        0.85       -0.34      0.93 o
   3  25  -1       29.09       29.66      2.26 o
   1  26  -1       29.49       32.30      1.73 o
   2   0   0     3445.93     3449.23     36.27 o
   4   0   0      169.04      145.27      2.19 o
   6   0   0      121.19      130.08      2.19 o
   8   0   0      224.11      238.89      7.46 o
  10   0   0       25.96       26.31      2.88 o
  12   0   0        3.27       -2.02      2.02 o
   1   1   0     4448.97     4207.82     82.32 o
   2   1   0      522.04      540.16      4.21 o
   3   1   0      706.19      720.37      5.23 o
   4   1   0      489.74      567.71      4.73 o
   5   1   0      277.09      259.58      2.58 o
   6   1   0        0.30       -0.36      0.36 o
   7   1   0      151.92      156.85      2.18 o
   8   1   0       31.64       34.82      2.27 o
   9   1   0      278.37      289.17      6.35 o
  10   1   0       40.60       38.85      4.30 o
  11   1   0       12.63       13.88      3.13 o
  12   1   0       91.44       90.78      3.96 o
   1   2   0     5218.55     5063.47     73.35 o
   2   2   0      243.14      259.64      2.49 o
   3   2   0       38.11       30.59      0.51 o
   4   2   0      667.19      782.01      7.01 o
   5   2   0      235.65      231.38      2.47 o
   6   2   0      522.49      553.30      5.75 o
   7   2   0      503.01      478.34      6.42 o
   8   2   0        3.96        2.48      1.09 o
   9   2   0        0.01       -1.83      3.04 o
  10   2   0      101.24       97.41      3.52 o
  11   2   0       56.22       55.01      2.89 o
  12   2   0        0.36       -0.24      1.67 o
   1   3   0      714.26      756.54      6.73 o
   2   3   0    11516.19    10808.15    131.70 o
   3   3   0      469.40      431.13      3.99 o
   4   3   0       90.49      119.89      1.42 o
   5   3   0        4.32        4.26      0.33 o
   6   3   0      103.64      105.97      2.48 o
   7   3   0       41.73       41.79      1.40 o
   8   3   0       48.11       47.61      2.18 o
   9   3   0        6.31        5.25      1.76 o
  10   3   0      108.24      105.85      3.63 o
  11   3   0        0.88        0.28      1.42 o
  12   3   0       49.25       49.00      3.03 o
   0   4   0     1833.22     1896.88     20.18 o
   1   4   0     5101.41     5125.11     44.08 o
   2   4   0      194.11      178.16      2.36 o
   3   4   0       60.39       45.89      1.00 o
   4   4   0        4.18        4.38      0.32 o
   5   4   0      114.57      108.00      1.41 o
   6   4   0       92.41       93.31      1.62 o
   7   4   0      854.70      901.18      9.35 o
   8   4   0        6.45        7.68      1.42 o
   9   4   0      119.37      129.54      3.89 o
  10   4   0       35.47       29.20      2.22 o
  11   4   0        1.84        1.03      1.67 o
  12   4   0       33.42       32.18      2.60 o
   1   5   0     5625.03     5980.69     62.09 o
   2   5   0      118.05      159.07      1.76 o
   3   5   0      643.27      722.94      7.27 o
   4   5   0        5.14        2.55      0.32 o
   5   5   0      515.19      504.88      8.14 o
   6   5   0      223.31      219.18      4.07 o
   7   5   0       66.42       63.03      1.66 o
   8   5   0      396.52      407.16     11.23 o
   9   5   0       82.66       87.87      3.14 o
  10   5   0        1.53       -1.21      1.21 o
  11   5   0       16.78       15.16      1.95 o
  12   5   0       23.11       24.53      2.37 o
   0   6   0     4514.81     4478.95     47.07 o
   1   6   0     5158.50     5330.02     42.30 o
   2   6   0      895.73     1012.53      9.06 o
   3   6   0      418.87      398.28      4.92 o
   4   6   0      553.82      573.18      6.39 o
   5   6   0      244.35      239.52      2.62 o
   6   6   0      228.37      225.93      2.80 o
   7   6   0       76.59       75.48      1.49 o
   8   6   0        3.03        1.40      1.03 o
   9   6   0        5.23        2.68      1.26 o
  10   6   0        0.06       -1.17      1.17 o
  11   6   0       51.02       56.06      3.02 o
  12   6   0        5.82        2.42      1.70 o
   1   7   0      394.48      461.97      4.07 o
   2   7   0      638.58      643.50      6.55 o
   3   7   0     3159.45     3474.57     32.89 o
   4   7   0      135.02      139.99      2.45 o
   5   7   0      196.61      203.23      2.56 o
   6   7   0      279.74      268.47      3.25 o
   7   7   0       29.47       29.99      1.15 o
   8   7   0       30.86       29.14      1.60 o
   9   7   0       42.74       37.60      2.32 o
  10   7   0       72.33       73.61      3.11 o
  11   7   0        0.22       -0.61      1.48 o
  12   7   0        0.19       -0.96      1.51 o
   0   8   0     1621.23     1536.39     21.16 o
   1   8   0      214.56      203.00      2.25 o
   2   8   0     2362.83     2546.52     24.28 o
   3   8   0        0.74       -0.11      0.42 o
   4   8   0      914.11      913.36     11.29 o
   5   8   0        5.33        6.10      0.68 o
   6   8   0      524.79      524.90      8.09 o
   7   8   0       27.82       25.51      1.09 o
   8   8   0       78.46       77.60      2.37 o
   9   8   0      101.14       95.66      2.77 o
  10   8   0       71.40       71.76      3.17 o
  11   8   0       31.42       30.89      2.42 o
  12   8   0        3.18        3.09      1.66 o
   1   9   0      953.98      897.93      9.00 o
   2   9   0     2001.02     2109.57     20.29 o
   3   9   0      451.96      427.11      5.29 o
   4   9   0       15.73       24.24      0.98 o
   5   9   0      390.48      401.70      5.22 o
   6   9   0        3.73        5.94      0.67 o
   7   9   0       10.18       13.74      1.76 o
   8   9   0       10.28       12.85      1.46 o
   9   9   0      187.65      188.61      4.07 o
  10   9   0        1.13       -0.18      1.41 o
  11   9   0        4.35        2.90      1.67 o
   0  10   0      345.09      334.22      6.02 o
   1  10   0     2340.03     2499.96     24.21 o
   2  10   0       48.86       51.29      1.12 o
   3  10   0      588.03      608.12      6.46 o
   4  10   0      244.01      259.81      3.67 o
   5  10   0        1.39        2.31      0.63 o
   6  10   0     1073.86     1059.73     11.94 o
   7  10   0       36.92       36.77      1.35 o
   8  10   0      124.03      129.86      3.21 o
   9  10   0        0.15       -0.46      1.04 o
  10  10   0       76.19       82.05      6.80 o
  11  10   0        9.68        6.74      1.76 o
   1  11   0        2.76        1.24      0.57 o
   2  11   0       95.23       81.34      1.47 o
   3  11   0        8.06       11.07      0.66 o
   4  11   0       21.74       27.09      0.97 o
   5  11   0      156.63      149.08      4.75 o
   6  11   0      538.25      530.56      7.98 o
   7  11   0        9.56       10.19      0.96 o
   8  11   0      172.18      181.62      4.64 o
   9  11   0       23.42       22.75      1.63 o
  10  11   0       56.91       70.32      3.27 o
  11  11   0        0.01       -1.61      1.61 o
   0  12   0      619.46      677.01     11.31 o
   1  12   0      818.71      780.47      9.10 o
   2  12   0      335.09      338.86      4.51 o
   3  12   0      207.79      196.67      3.03 o
   4  12   0       11.23       12.61      0.89 o
   5  12   0       11.07        5.67      0.79 o
   6  12   0       13.19       15.70      1.06 o
   7  12   0      380.23      395.81      6.66 o
   8  12   0       13.24       14.22      1.37 o
   9  12   0        0.18       -0.35      1.01 o
  10  12   0        6.73        7.88      1.52 o
  11  12   0       63.55       65.77      2.56 o
   1  13   0      439.00      460.28      5.83 o
   2  13   0       21.39       13.54      1.47 o
   3  13   0        9.34        6.82      1.09 o
   4  13   0       85.39       67.25      1.77 o
   5  13   0       13.35       12.14      0.95 o
   6  13   0      243.63      256.35      4.14 o
   7  13   0        6.49        3.36      0.76 o
   8  13   0      163.81      157.43      3.11 o
   9  13   0        9.71       10.37      1.15 o
  10  13   0       33.99       40.27      1.81 o
  11  13   0        0.98        2.53      1.20 o
   0  14   0      469.79      453.64     10.07 o
   1  14   0      341.14      335.81      4.82 o
   2  14   0       54.89       47.00      1.62 o
   3  14   0       55.46       46.57      1.66 o
   4  14   0       70.28       69.62      1.78 o
   5  14   0      121.95      108.50      2.31 o
   6  14   0      207.49      205.17      3.50 o
   7  14   0       43.24       36.88      1.71 o
   8  14   0       70.05       77.11      2.17 o
   9  14   0        0.03       -0.57      0.90 o
  10  14   0       37.78       46.95      1.94 o
   1  15   0      823.60      769.54      9.24 o
   2  15   0      120.28      102.44      2.17 o
   3  15   0        0.75        0.35      0.63 o
   4  15   0        4.05        3.99      0.75 o
   5  15   0       19.39       18.48      1.16 o
   6  15   0        4.02        3.27      0.81 o
   7  15   0       62.61       59.60      1.90 o
   8  15   0        0.90        0.27      0.91 o
   9  15   0       93.94      104.68      2.65 o
  10  15   0        0.01       -0.68      0.95 o
   0  16   0     1304.27     1230.22     19.98 o
   1  16   0       23.79       27.03      3.40 o
   2  16   0      101.42       93.87      2.14 o
   3  16   0        3.32        1.90      0.74 o
   4  16   0        0.22       -0.61      0.61 o
   5  16   0        4.01        1.62      0.76 o
   6  16   0       54.83       51.95      1.84 o
   7  16   0       15.11       12.34      1.12 o
   8  16   0       78.26       78.73      2.26 o
   9  16   0        0.93        1.95      1.02 o
  10  16   0       30.07       35.83      1.81 o
   1  17   0      166.31      158.12      2.92 o
   2  17   0        0.26        0.43      0.68 o
   3  17   0       42.29       40.19      1.52 o
   4  17   0        2.40        3.78      0.85 o
   5  17   0       26.84       30.39      1.39 o
   6  17   0       21.82       21.41      1.32 o
   7  17   0        0.09       -0.85      0.85 o
   8  17   0       13.65       14.68      1.28 o
   9  17   0       45.19       50.79      1.99 o
   0  18   0      243.07      232.03      5.40 o
   1  18   0      191.55      190.88      3.36 o
   2  18   0       20.46       19.40      1.20 o
   3  18   0      272.97      259.36      4.15 o
   4  18   0       35.36       33.31      1.49 o
   5  18   0        7.37        4.50      0.95 o
   6  18   0       62.62       54.53      1.90 o
   7  18   0       27.33       29.55      1.59 o
   8  18   0       14.42       16.55      1.37 o
   9  18   0        2.74        1.37      1.04 o
   1  19   0       21.13       20.56      1.23 o
   2  19   0      156.77      149.04      3.18 o
   3  19   0       85.89       79.52      2.16 o
   4  19   0       61.50       62.20      1.97 o
   5  19   0      152.77      152.17      3.14 o
   6  19   0       36.91       38.99      1.75 o
   7  19   0        0.64        0.65      0.97 o
   8  19   0       40.12       46.97      2.47 o
   0  20   0      205.30      201.24      5.11 o
   1  20   0       48.65       43.48      1.72 o
   2  20   0        0.18        0.17      0.80 o
   3  20   0      102.76      107.71      2.58 o
   4  20   0        0.40        0.38      0.94 o
   5  20   0       32.55       31.91      1.66 o
   6  20   0        2.04        1.16      0.96 o
   7  20   0      131.86      146.60      3.25 o
   8  20   0        1.41        0.16      1.07 o
   1  21   0       10.01       11.21      1.13 o
   2  21   0       71.18       69.10      2.10 o
   3  21   0       50.44       55.20      1.92 o
   4  21   0        0.39        0.75      0.97 o
   5  21   0       62.62       58.25      2.97 o
   6  21   0       92.87      106.51      2.78 o
   7  21   0        0.18        0.61      1.40 o
   0  22   0       16.24        8.97      2.66 o
   1  22   0      102.42       94.91      2.49 o
   2  22   0       13.46       13.82      1.25 o
   3  22   0        2.26        2.44      1.02 o
   4  22   0      214.44      202.72      3.87 o
   5  22   0       53.70       56.01      2.16 o
   6  22   0      103.12      110.33      2.91 o
   1  23   0        8.94        8.07      1.15 o
   2  23   0       56.17       54.06      2.01 o
   3  23   0       23.90       24.69      1.54 o
   4  23   0        0.07       -1.21      1.51 o
   5  23   0       99.49      106.88      2.84 o
   6  23   0        0.08        0.78      1.11 o
   0  24   0      118.60      117.75      4.09 o
   1  24   0        0.86        1.57      1.00 o
   2  24   0        0.04       -0.19      0.92 o
   3  24   0       13.07       10.71      1.29 o
   4  24   0       42.37       45.55      2.04 o
   5  24   0        5.39        5.01      1.24 o
   1  25   0       32.82       30.94      1.73 o
   2  25   0       10.51       10.50      1.30 o
   3  25   0       21.63       21.38      1.55 o
   0  26   0       71.12       78.77      3.54 o
   1  26   0        2.76        0.95      1.20 o
   2   0   1     5597.10     5727.36     59.87 o
   4   0   1      505.95      529.83      6.81 o
   6   0   1      367.62      386.74      9.81 o
   8   0   1      821.98      790.73     18.92 o
  10   0   1       90.80       89.30      4.72 o
   0   1   1     3966.63     3878.01     53.49 o
   1   1   1     2459.57     2515.96     21.38 o
   2   1   1      741.62      817.39      5.82 o
   3   1   1     3660.54     3785.40     31.87 o
   4   1   1       27.76       25.07      0.67 o
   5   1   1      216.60      244.79      3.72 o
   6   1   1      103.80      107.72      2.25 o
   7   1   1       44.16       40.74      1.80 o
   8   1   1       98.73       92.49      2.97 o
   9   1   1       36.48       30.75      2.12 o
  10   1   1       23.22       21.60      1.92 o
  11   1   1      134.09      144.57      6.36 o
   1   2   1     8011.57     7823.28     60.65 o
   2   2   1     9375.57     9216.73     63.06 o
   3   2   1      905.97     1028.84      9.69 o
   4   2   1      182.82      192.85      7.00 o
   5   2   1       29.44       36.99      1.16 o
   6   2   1       89.13       98.49      2.14 o
   7   2   1      296.33      307.69      4.99 o
   8   2   1       87.76       82.85      2.79 o
   9   2   1      244.46      235.59      5.46 o
  10   2   1       72.21       64.94      2.94 o
  11   2   1        7.52        3.10      2.19 o
   0   3   1     3121.84     3128.56     39.02 o
   1   3   1     1790.44     1936.82     16.90 o
   2   3   1     1120.96     1174.77     10.31 o
   3   3   1     1064.54     1105.46     11.78 o
   4   3   1     1337.76     1415.85     18.06 o
   5   3   1      147.34      153.85      2.72 o
   6   3   1      286.77      274.86      4.35 o
   7   3   1       51.06       49.43      2.51 o
   8   3   1      143.13      127.90      3.55 o
   9   3   1       12.41        7.11      1.51 o
  10   3   1      154.64      157.79      8.53 o
  11   3   1        0.54       -1.58      2.01 o
   1   4   1     3522.53     3517.49     28.27 o
   2   4   1     1294.58     1371.41     14.67 o
   3   4   1     2885.27     2961.18     36.33 o
   4   4   1       88.25       91.54      1.41 o
   5   4   1      457.22      444.57      6.34 o
   6   4   1      267.20      256.68      4.20 o
   7   4   1       89.28       91.39      2.29 o
   8   4   1        6.61        2.78      1.10 o
   9   4   1      239.18      235.34      5.46 o
  10   4   1       16.69       15.45      1.82 o
  11   4   1       12.33        7.80      2.40 o
   0   5   1     5451.39     5498.83    125.32 o
   1   5   1     1296.90     1342.30     18.73 o
   2   5   1     1206.58     1282.55     16.30 o
   3   5   1      116.16      120.16      4.23 o
   4   5   1     1918.64     2000.31     24.32 o
   5   5   1      153.09      153.81      2.78 o
   6   5   1      271.01      293.12      5.21 o
   7   5   1       50.04       46.44      1.72 o
   8   5   1      192.34      177.91      6.61 o
   9   5   1       49.09       48.20      2.05 o
  10   5   1        7.29        8.13      2.23 o
  11   5   1        8.78        8.02      2.31 o
   1   6   1       19.78       28.67      0.84 o
   2   6   1      703.03      688.24      8.75 o
   3   6   1      668.23      707.96     12.78 o
   4   6   1     1198.41     1303.19     16.51 o
   5   6   1      351.62      344.69      5.23 o
   6   6   1      538.28      548.11      7.85 o
   7   6   1       91.00       87.26      2.31 o
   8   6   1      457.88      451.50      7.11 o
   9   6   1      124.62      128.11      3.16 o
  10   6   1       19.95       16.07      1.75 o
  11   6   1       22.80       22.72      3.05 o
   0   7   1       88.09      101.73      3.14 o
   1   7   1      653.99      660.48     10.78 o
   2   7   1      552.72      580.04      7.76 o
   3   7   1      327.39      313.20      4.59 o
   4   7   1      169.27      187.47      3.22 o
   5   7   1      280.04      301.45      4.75 o
   6   7   1       46.80       44.32      1.50 o
   7   7   1      595.58      600.47      8.69 o
   8   7   1      126.55      126.68      3.10 o
   9   7   1       21.22       19.87      1.46 o
  10   7   1       36.31       36.60      2.51 o
  11   7   1       48.20       51.00      4.05 o
   1   8   1       62.07       69.44      1.53 o
   2   8   1     1469.77     1484.79     18.46 o
   3   8   1        1.93        3.51      0.77 o
   4   8   1      160.58      165.17      4.15 o
   5   8   1       22.60       28.85      1.39 o
   6   8   1      163.17      167.64      3.34 o
   7   8   1       81.57       73.84      2.28 o
   8   8   1      309.79      308.33      5.37 o
   9   8   1       25.14       25.88      1.62 o
  10   8   1       88.30       90.93      3.50 o
  11   8   1        8.15        4.59      2.29 o
   0   9   1     1368.05     1548.53     23.95 o
   1   9   1      138.80      129.62      2.39 o
   2   9   1      182.07      197.34      3.28 o
   3   9   1      418.45      446.27      6.53 o
   4   9   1       52.94       61.39      1.69 o
   5   9   1      108.05      116.94      2.54 o
   6   9   1      114.62      111.65      2.63 o
   7   9   1      445.59      434.95      6.92 o
   8   9   1       16.61       16.70      1.41 o
   9   9   1       21.45       21.48      1.61 o
  10   9   1       18.81       19.64      2.02 o
  11   9   1       20.30       21.41      3.05 o
   1  10   1      101.90       92.68      1.75 o
   2  10   1      630.45      644.01      9.95 o
   3  10   1      281.34      287.08      4.55 o
   4  10   1      340.90      352.99      5.51 o
   5  10   1      406.00      405.24      6.22 o
   6  10   1      317.88      309.28      5.27 o
   7  10   1       97.73       97.70      2.68 o
   8  10   1      138.36      139.39      3.37 o
   9  10   1       71.51       74.66      2.56 o
  10  10   1       18.81       16.70      2.55 o
  11  10   1        3.57        3.20      2.13 o
   0  11   1     2321.81     2299.62     35.59 o
   1  11   1      176.01      161.50      2.53 o
   2  11   1      231.52      200.34      3.98 o
   3  11   1       15.18       19.11      1.41 o
   4  11   1      455.77      463.89      6.93 o
   5  11   1      274.56      284.65      4.87 o
   6  11   1      120.89      114.21      2.82 o
   7  11   1      172.37      174.22      4.29 o
   8  11   1       53.85       57.86      3.09 o
   9  11   1        6.76        7.76      1.31 o
  10  11   1       15.32       13.96      2.79 o
  11  11   1        0.62       -1.37      1.37 o
   1  12   1      580.05      565.10      6.80 o
   2  12   1       39.36       46.44      1.96 o
   3  12   1      476.50      490.27      7.15 o
   4  12   1       18.87       19.37      1.20 o
   5  12   1      265.06      259.70      4.60 o
   6  12   1       21.40       18.82      1.36 o
   7  12   1       53.41       49.90      2.11 o
   8  12   1        5.73        5.30      1.18 o
   9  12   1      112.57      117.80      3.29 o
  10  12   1       13.17       15.59      2.99 o
  11  12   1        4.81        5.26      1.71 o
   0  13   1     1535.32     1519.94     25.61 o
   1  13   1      192.14      191.91      3.05 o
   2  13   1       14.27       11.47      0.83 o
   3  13   1      161.39      156.10      2.72 o
   4  13   1      160.98      146.62      3.14 o
   5  13   1       31.23       31.40      1.63 o
   6  13   1      136.08      127.27      3.10 o
   7  13   1       34.05       34.33      1.89 o
   8  13   1       65.34       66.72      4.17 o
   9  13   1       14.49       17.85      2.03 o
  10  13   1       50.19       50.17      5.99 o
   1  14   1      178.96      162.77      3.19 o
   2  14   1      664.18      667.66      8.11 o
   3  14   1      216.24      209.34      3.38 o
   4  14   1      103.36       92.29      2.12 o
   5  14   1       63.35       60.53      2.13 o
   6  14   1       21.36       23.91      1.55 o
   7  14   1        6.07        4.03      1.10 o
   8  14   1        4.14        3.89      1.19 o
   9  14   1      129.00      127.02      5.62 o
  10  14   1       19.27       19.33      2.25 o
   0  15   1       98.67       91.30      2.88 o
   1  15   1      115.27      113.00      2.30 o
   2  15   1       22.79       26.23      2.31 o
   3  15   1      275.79      254.49      3.94 o
   4  15   1       25.15       25.58      1.28 o
   5  15   1       19.20       15.75      1.12 o
   6  15   1       24.34       25.09      1.69 o
   7  15   1       92.60       95.41      2.87 o
   8  15   1       16.92       17.70      1.63 o
   9  15   1        1.84        1.00      1.49 o
  10  15   1        0.55       -1.49      1.54 o
   1  16   1       77.79       72.37      3.17 o
   2  16   1      550.66      546.38      6.99 o
   3  16   1       43.06       43.67      3.10 o
   4  16   1      126.11      120.74      2.55 o
   5  16   1       31.10       33.46      1.51 o
   6  16   1       20.73       18.65      1.25 o
   7  16   1       17.13       18.29      1.31 o
   8  16   1       39.44       42.75      1.88 o
   9  16   1        7.48        7.69      1.55 o
  10  16   1       47.22       51.71      2.44 o
   0  17   1      291.59      279.60      6.09 o
   1  17   1      265.21      255.48      4.06 o
   2  17   1      166.43      160.77      3.04 o
   3  17   1      304.43      290.26      4.50 o
   4  17   1        5.24        2.95      0.88 o
   5  17   1       53.05       50.62      1.74 o
   6  17   1        9.91        7.63      1.07 o
   7  17   1       68.91       70.16      2.23 o
   8  17   1       27.01       25.81      1.79 o
   9  17   1        8.29        8.49      1.40 o
   1  18   1      155.62      153.92      3.32 o
   2  18   1      287.51      274.98      4.41 o
   3  18   1       36.49       33.66      1.93 o
   4  18   1       24.89       23.65      1.34 o
   5  18   1       30.88       32.18      1.53 o
   6  18   1       20.82       21.52      1.41 o
   7  18   1        2.64        2.25      1.01 o
   8  18   1       11.21       10.35      1.45 o
   9  18   1       42.02       47.64      2.40 o
   0  19   1      159.81      155.75      4.30 o
   1  19   1       30.33       29.61      1.50 o
   2  19   1       14.41       16.56      1.48 o
   3  19   1       39.32       40.67      1.67 o
   4  19   1       98.67       91.28      2.45 o
   5  19   1        5.33        4.13      1.02 o
   6  19   1       48.56       47.13      1.95 o
   7  19   1        8.06        6.39      1.16 o
   8  19   1       26.64       30.25      2.18 o
   1  20   1       83.64       81.20      2.27 o
   2  20   1       45.97       40.16      1.71 o
   3  20   1      221.83      214.18      5.67 o
   4  20   1       16.30       14.68      1.30 o
   5  20   1      149.21      149.86      3.27 o
   6  20   1        4.34        3.20      1.10 o
   7  20   1        0.74        0.54      1.28 o
   8  20   1        4.51        3.08      1.37 o
   0  21   1      130.44      127.33      4.09 o
   1  21   1        4.37        4.56      1.00 o
   2  21   1        0.47        0.37      0.90 o
   3  21   1       19.17       18.28      1.39 o
   4  21   1      122.71      119.17      2.92 o
   5  21   1        4.79        5.42      1.15 o
   6  21   1       28.83       28.70      1.69 o
   7  21   1       17.30       20.22      3.22 o
   1  22   1       45.32       45.73      1.88 o
   2  22   1       26.17       27.03      1.55 o
   3  22   1        2.35        1.36      1.01 o
   4  22   1        9.61       11.03      1.28 o
   5  22   1        8.09        9.35      1.30 o
   6  22   1       65.88       73.21      2.50 o
   0  23   1       30.04       27.82      2.31 o
   1  23   1       38.33       38.06      1.82 o
   2  23   1        8.64        7.86      1.18 o
   3  23   1       33.65       33.21      1.77 o
   4  23   1        1.60        1.32      1.08 o
   5  23   1       31.29       30.09      1.80 o
   6  23   1       17.71       22.08      1.64 o
   1  24   1       23.73       23.68      1.61 o
   2  24   1       61.56       61.74      2.23 o
   3  24   1        2.19        0.99      1.10 o
   4  24   1        4.12        5.88      1.26 o
   5  24   1       13.11       13.21      1.51 o
   0  25   1        0.92        1.33      1.51 o
   1  25   1       16.71       17.91      1.52 o
   2  25   1        0.91        0.50      1.08 o
   3  25   1       28.92       29.06      1.79 o
   1  26   1       30.28       31.06      1.86 o
   2   0   2     6783.85     6953.96     99.30 o
   4   0   2       84.25       88.19      2.03 o
   6   0   2       35.07       35.38      1.55 o
   8   0   2      534.43      512.20     13.15 o
   1   1   2     3075.04     3231.93     27.13 o
   2   1   2      286.30      292.33      4.18 o
   3   1   2      200.91      245.21      2.63 o
   4   1   2      330.93      367.37      4.44 o
   5   1   2      192.30      170.71      2.50 o
   6   1   2       24.99       24.82      1.13 o
   7   1   2        3.64        2.25      0.70 o
   8   1   2       12.20       10.21      1.35 o
   1   2   2     1102.92     1144.02     11.93 o
   2   2   2      820.24      877.68     10.77 o
   3   2   2      777.46      798.11      7.78 o
   4   2   2     1283.17     1365.98     13.15 o
   5   2   2       85.70       66.50      1.55 o
   6   2   2      202.47      199.70      3.38 o
   7   2   2      154.56      157.28      3.02 o
   8   2   2      128.73      117.51      2.77 o
   1   3   2     2513.64     2598.96     38.57 o
   2   3   2      624.65      591.11      7.54 o
   3   3   2       35.15       42.00      0.81 o
   4   3   2     1916.41     1961.33     20.58 o
   5   3   2      477.83      520.77      7.16 o
   6   3   2      214.98      207.76      3.64 o
   7   3   2       30.13       26.18      1.36 o
   8   3   2      327.29      309.93      5.25 o
   0   4   2     2250.46     2434.17     37.54 o
   1   4   2      280.10      333.14      7.45 o
   2   4   2      717.41      780.48     11.79 o
   3   4   2      921.57      895.99      9.67 o
   4   4   2      446.47      516.23      5.87 o
   5   4   2      385.55      386.65      5.67 o
   6   4   2        3.94        4.32      0.76 o
   7   4   2      554.83      561.80      8.05 o
   8   4   2       44.53       39.60      1.79 o
   9   4   2        0.76        0.48      1.78 o
   1   5   2       92.11      100.26      1.88 o
   2   5   2     1011.19      995.54     15.12 o
   3   5   2      928.86     1026.23     10.94 o
   4   5   2      313.17      306.58      3.70 o
   5   5   2      438.27      454.98      6.52 o
   6   5   2      655.07      650.91      9.01 o
   7   5   2        0.09       -0.76      0.76 o
   8   5   2      147.21      137.02      3.91 o
   9   5   2       72.75       68.45      4.34 o
   0   6   2      216.38      267.94      6.26 o
   1   6   2     1493.04     1622.31     24.36 o
   2   6   2        6.67        9.55      0.57 o
   3   6   2      707.68      732.67      9.62 o
   4   6   2     1406.28     1461.53     15.68 o
   5   6   2      425.29      414.51      5.00 o
   6   6   2      558.65      563.55      8.06 o
   7   6   2      138.27      137.84      2.98 o
   8   6   2      205.11      199.40      4.95 o
   9   6   2       50.89       51.18      3.98 o
  10   6   2       38.72       38.93      3.73 o
   1   7   2      481.65      491.90      8.19 o
   2   7   2     1345.87     1383.25     17.27 o
   3   7   2      339.77      336.80      6.07 o
   4   7   2      540.48      596.17      8.27 o
   5   7   2     1657.10     1672.61     17.78 o
   6   7   2      192.74      200.17      3.64 o
   7   7   2      112.94      113.82      2.72 o
   8   7   2        9.83        7.21      1.54 o
   9   7   2       94.75       90.95      5.17 o
  10   7   2       10.40       11.86      2.61 o
   0   8   2     1109.36     1094.92     23.46 o
   1   8   2       99.13       93.24      2.32 o
   2   8   2      595.47      673.94      8.92 o
   3   8   2       47.54       52.23      1.40 o
   4   8   2     1408.51     1385.37     18.05 o
   5   8   2       72.61       71.81      1.97 o
   6   8   2      113.96      110.65      2.59 o
   7   8   2       33.63       30.64      1.58 o
   8   8   2       47.64       44.35      2.43 o
   9   8   2       21.95       20.02      2.94 o
  10   8   2       40.73       47.75      4.03 o
  11   8   2        8.47        7.07      2.56 o
   1   9   2      301.90      289.35      4.23 o
   2   9   2      349.24      369.64      5.28 o
   3   9   2      605.68      617.77      8.43 o
   4   9   2       54.05       53.76      1.61 o
   5   9   2      415.47      390.66      5.97 o
   6   9   2      222.53      204.19      3.83 o
   7   9   2       13.76       14.64      1.25 o
   8   9   2       16.82       15.45      1.63 o
   9   9   2       56.30       57.35      4.16 o
  10   9   2       14.41       14.66      2.89 o
  11   9   2        0.46       -0.92      2.09 o
   0  10   2      503.83      510.17     11.99 o
   1  10   2       72.79       69.55      1.66 o
   2  10   2      173.44      181.05      3.13 o
   3  10   2      167.89      171.51      3.14 o
   4  10   2      470.47      481.63      7.03 o
   5  10   2       33.90       32.86      1.49 o
   6  10   2       38.95       37.65      1.64 o
   7  10   2      115.70      110.26      3.54 o
   8  10   2       64.40       67.31      2.99 o
   9  10   2       10.60       12.18      2.65 o
  10  10   2       23.75       18.41      3.19 o
  11  10   2       29.15       35.40      3.81 o
   1  11   2      375.07      385.90      6.31 o
   2  11   2      356.26      354.54      7.06 o
   3  11   2      340.49      326.70      5.09 o
   4  11   2      119.72      107.59      2.49 o
   5  11   2      111.51      101.09      2.49 o
   6  11   2       54.46       53.59      1.93 o
   7  11   2       16.84       15.56      1.66 o
   8  11   2      128.52      130.11      5.69 o
   9  11   2       33.39       36.49      3.62 o
  10  11   2       12.11        9.76      2.82 o
  11  11   2       11.37       12.32      3.01 o
   0  12   2      144.39      137.91      3.37 o
   1  12   2      227.88      228.11      3.82 o
   2  12   2        0.09        1.15      0.77 o
   3  12   2      493.33      458.94      6.92 o
   4  12   2       36.80       33.59      1.51 o
   5  12   2      111.73      113.69      2.72 o
   6  12   2        7.14        7.78      1.08 o
   7  12   2      177.77      177.23      4.83 o
   8  12   2        5.05        5.08      1.70 o
   9  12   2       17.63       18.63      3.02 o
  10  12   2        7.02        5.89      2.55 o
   1  13   2       87.59       87.87      1.89 o
   2  13   2     1371.07     1358.94     17.66 o
   3  13   2      187.93      182.77      3.53 o
   4  13   2       74.46       62.92      2.02 o
   5  13   2       10.31        9.40      1.09 o
   6  13   2      145.21      153.19      4.29 o
   7  13   2        6.17        5.31      1.41 o
   8  13   2       16.50       14.51      1.79 o
   9  13   2        9.28       12.39      2.82 o
  10  13   2        6.37        2.84      2.51 o
   0  14   2      227.01      197.56      4.97 o
   1  14   2      301.05      292.50      4.22 o
   2  14   2       64.30       70.50      2.17 o
   3  14   2      198.30      200.94      3.87 o
   4  14   2       32.49       34.05      1.98 o
   5  14   2      140.42      136.84      5.47 o
   6  14   2        4.87        3.97      1.37 o
   7  14   2       44.73       46.80      2.64 o
   8  14   2       33.73       35.73      2.53 o
   9  14   2        1.15       -0.39      2.25 o
  10  14   2       45.81       49.69      4.55 o
   1  15   2      973.70      929.76     11.00 o
   2  15   2       44.68       41.81      1.56 o
   3  15   2        5.96        6.87      1.07 o
   4  15   2       10.51       11.14      1.37 o
   5  15   2      187.64      181.01      3.87 o
   6  15   2       12.48       11.95      1.64 o
   7  15   2       15.37       13.90      1.84 o
   8  15   2        4.06        3.05      1.59 o
   9  15   2       84.11       93.04      5.80 o
  10  15   2       28.62       29.12      3.88 o
   0  16   2     1673.70     1606.45     44.21 o
   1  16   2       19.34       21.83      2.00 o
   2  16   2      458.08      435.79      5.95 o
   3  16   2        3.00        0.96      0.80 o
   4  16   2      329.62      316.37      6.47 o
   5  16   2       15.04       14.03      1.66 o
   6  16   2        5.12        4.36      1.38 o
   7  16   2        1.07        1.94      1.46 o
   8  16   2       71.43       70.85      3.43 o
   9  16   2        0.80       -0.39      2.41 o
   1  17   2      464.20      466.05      6.36 o
   2  17   2      134.80      131.71      2.78 o
   3  17   2      123.61      122.88      2.69 o
   4  17   2        9.03        8.74      1.05 o
   5  17   2      104.40      103.96      3.66 o
   6  17   2       13.16       17.13      1.83 o
   7  17   2        2.54        2.30      1.50 o
   8  17   2        2.20        1.74      1.60 o
   9  17   2        6.76        9.42      2.93 o
   0  18   2       38.86       36.71      2.20 o
   1  18   2      106.07      102.76      2.44 o
   2  18   2       81.61       75.12      2.13 o
   3  18   2       50.71       48.05      1.81 o
   4  18   2       42.30       45.47      1.79 o
   5  18   2       53.92       54.44      2.26 o
   6  18   2       37.83       41.17      2.17 o
   7  18   2       34.93       37.88      2.16 o
   8  18   2        1.78        0.96      1.23 o
   1  19   2        4.27        3.52      0.96 o
   2  19   2      254.71      249.95      4.22 o
   3  19   2        1.25        1.41      0.95 o
   4  19   2       31.43       29.10      1.81 o
   5  19   2        7.58        8.75      1.36 o
   6  19   2       52.78       57.24      2.41 o
   7  19   2        2.12        0.37      1.26 o
   8  19   2       15.88       14.20      1.69 o
   0  20   2       32.89       25.39      2.09 o
   1  20   2       51.25       50.66      1.88 o
   2  20   2       15.23       17.15      1.33 o
   3  20   2       47.93       46.54      1.86 o
   4  20   2        7.28        7.42      1.35 o
   5  20   2       52.71       52.45      2.36 o
   6  20   2        0.54        0.88      1.23 o
   7  20   2       23.02       22.53      2.54 o
   1  21   2       31.53       29.39      1.98 o
   2  21   2       73.47       75.74      2.31 o
   3  21   2       37.07       31.60      1.97 o
   4  21   2       25.00       25.25      1.83 o
   5  21   2       49.96       51.01      2.44 o
   6  21   2       23.94       26.74      1.91 o
   7  21   2        9.50        9.39      1.59 o
   0  22   2        2.15        0.38      1.41 o
   1  22   2       41.71       45.93      2.46 o
   2  22   2       11.63       11.22      1.31 o
   3  22   2       66.86       62.36      3.49 o
   4  22   2       45.82       49.34      2.38 o
   5  22   2        1.72        1.93      1.31 o
   6  22   2       13.91       15.01      1.71 o
   1  23   2        9.51       10.05      1.29 o
   2  23   2       11.36       12.90      1.56 o
   3  23   2       51.36       56.44      2.59 o
   4  23   2        4.60        3.37      1.34 o
   5  23   2       47.33       48.17      2.51 o
   0  24   2       44.76       44.17      2.83 o
   1  24   2        2.50        0.94      1.12 o
   2  24   2        0.49        2.18      1.36 o
   3  24   2       20.64       23.89      1.97 o
   4  24   2       62.06       66.73      3.25 o
   1  25   2       38.88       40.18      2.36 o
   2  25   2       21.83       20.57      1.93 o
   2   0   3     1269.18     1288.24     27.08 o
   4   0   3     1392.39     1455.49     32.60 o
   6   0   3      389.26      382.88      7.02 o
   1   1   3      382.72      389.73      8.50 o
   2   1   3       66.08       74.74      2.30 o
   3   1   3     1271.02     1325.02     20.18 o
   4   1   3       66.50       60.82      2.29 o
   5   1   3        8.36        6.53      1.07 o
   6   1   3       15.77       13.63      0.82 o
   7   1   3      360.92      335.02      7.03 o
   8   1   3       86.11       73.15      4.17 o
   1   2   3      321.54      325.61      5.34 o
   2   2   3      289.57      266.75      4.64 o
   3   2   3        2.57        2.74      0.69 o
   4   2   3      922.63      956.07     12.39 o
   5   2   3      567.32      561.91      6.68 o
   6   2   3      214.09      197.77      3.05 o
   7   2   3       90.74       75.12      4.15 o
   8   2   3        0.73        1.97      1.69 o
   9   2   3      135.58      128.23      6.00 o
   1   3   3       65.41       66.51      1.59 o
   2   3   3      756.62      879.73     13.55 o
   3   3   3      254.92      272.71      5.15 o
   4   3   3      241.42      233.65      3.01 o
   5   3   3       10.57       10.49      1.13 o
   6   3   3      110.35      105.01      2.26 o
   7   3   3       30.99       30.26      3.08 o
   8   3   3      134.85      126.11      5.77 o
   9   3   3        4.75        4.97      2.12 o
   1   4   3      782.34      803.79     12.30 o
   2   4   3      473.02      516.61      8.94 o
   3   4   3      243.88      224.53      6.07 o
   4   4   3       24.56       25.03      0.96 o
   5   4   3     1212.82     1209.19     13.11 o
   6   4   3       14.58       16.55      1.32 o
   7   4   3      112.55       93.88      4.67 o
   8   4   3       36.45       32.71      3.16 o
   9   4   3       41.56       33.41      3.29 o
  10   4   3        1.57        2.25      2.09 o
   0   5   3      641.48      663.85     14.57 o
   1   5   3      157.84      172.86      4.37 o
   2   5   3      197.17      231.44      6.02 o
   3   5   3       64.12       62.15      2.77 o
   4   5   3      674.96      672.78      8.75 o
   5   5   3       34.72       32.23      1.46 o
   6   5   3      233.73      214.13      5.50 o
   7   5   3      181.07      166.98      6.54 o
   8   5   3       60.63       58.97      4.12 o
   9   5   3        9.44       10.89      2.36 o
  10   5   3       38.05       38.83      3.81 o
   1   6   3      366.70      412.48      6.66 o
   2   6   3       91.23       73.38      2.80 o
   3   6   3       46.49       45.06      1.10 o
   4   6   3      279.56      293.69      4.34 o
   5   6   3      482.08      482.86      6.82 o
   6   6   3      259.33      252.22      5.41 o
   7   6   3      109.81      102.05      5.16 o
   8   6   3       82.69       72.17      4.49 o
   9   6   3        1.87       -1.48      1.83 o
  10   6   3       11.87        9.94      2.65 o
  11   6   3       13.79       12.36      2.83 o
   0   7   3      660.07      729.48     16.34 o
   1   7   3      147.81      142.55      2.71 o
   2   7   3       42.60       51.55      1.43 o
   3   7   3      294.77      291.71      4.17 o
   4   7   3      160.31      151.41      2.70 o
   5   7   3      240.92      226.93      3.84 o
   6   7   3      304.85      299.11      6.12 o
   7   7   3      316.79      298.00      9.53 o
   8   7   3        4.12       -1.85      1.85 o
   9   7   3        9.73        8.61      2.43 o
  10   7   3        2.98        4.31      2.39 o
  11   7   3       13.60       19.34      3.26 o
   1   8   3      131.28      136.44      2.82 o
   2   8   3      348.36      328.93      5.87 o
   3   8   3       33.17       34.25      1.38 o
   4   8   3      103.68       99.43      2.17 o
   5   8   3       27.94       27.11      2.48 o
   6   8   3      816.64      817.97     19.95 o
   7   8   3       92.21       89.08      4.99 o
   8   8   3       88.16       89.66      5.06 o
   9   8   3       10.80       12.01      2.66 o
  10   8   3       10.19       15.71      3.01 o
  11   8   3        3.75        1.16      2.40 o
   0   9   3       91.27       96.36      3.32 o
   1   9   3      137.06      148.16      3.71 o
   2   9   3       56.95       54.94      1.44 o
   3   9   3      356.48      348.68      6.25 o
   4   9   3       55.54       47.82      1.55 o
   5   9   3      136.15      146.30      3.74 o
   6   9   3      275.51      272.32      8.98 o
   7   9   3      245.04      246.57      8.59 o
   8   9   3      134.12      127.77      6.14 o
   9   9   3       27.43       27.06      3.30 o
  10   9   3        2.61       -0.67      2.23 o
  11   9   3       18.59       23.91      3.57 o
   1  10   3       25.51       22.88      1.22 o
   2  10   3      233.79      213.34      3.47 o
   3  10   3      213.21      199.55      3.44 o
   4  10   3      221.81      209.11      3.69 o
   5  10   3      423.66      416.59      7.95 o
   6  10   3      350.45      375.87     11.09 o
   7  10   3        1.25       -1.81      1.81 o
   8  10   3       18.63       17.45      2.98 o
   9  10   3       16.25       15.71      2.97 o
  10  10   3       20.07       20.78      3.41 o
   0  11   3      348.46      339.34      8.85 o
   1  11   3      231.22      238.22      4.75 o
   2  11   3       21.09       18.23      1.36 o
   3  11   3      176.38      178.08      3.28 o
   4  11   3      622.18      589.90     10.43 o
   5  11   3       20.93       22.49      1.82 o
   6  11   3       50.27       46.05      3.88 o
   7  11   3        3.19        4.03      2.19 o
   8  11   3      119.58      121.13      6.14 o
   9  11   3       17.95       12.29      2.82 o
  10  11   3       21.07       29.34      3.79 o
   1  12   3      413.02      389.09      5.84 o
   2  12   3        1.31        1.68      0.71 o
   3  12   3       18.30       18.64      1.19 o
   4  12   3       44.61       45.16      2.24 o
   5  12   3      279.85      280.88      6.85 o
   6  12   3       45.22       49.20      3.94 o
   7  12   3      132.97      131.18      6.31 o
   8  12   3       17.78       20.09      3.15 o
   9  12   3       53.47       53.83      4.59 o
  10  12   3       13.14       17.96      3.35 o
   0  13   3      406.83      394.58     10.41 o
   1  13   3      255.34      251.29      4.27 o
   2  13   3      187.03      176.89      3.43 o
   3  13   3      377.42      363.83      7.07 o
   4  13   3      406.94      409.96      8.05 o
   5  13   3       10.17        8.99      1.87 o
   6  13   3        7.86        8.89      2.30 o
   7  13   3       13.33        9.54      2.46 o
   8  13   3       38.66       39.95      4.11 o
   9  13   3        0.70       -0.09      2.39 o
  10  13   3       33.26       36.49      4.09 o
   1  14   3      272.80      254.65      4.47 o
   2  14   3      416.07      399.68      6.25 o
   3  14   3       37.76       36.89      2.15 o
   4  14   3       62.91       59.59      2.61 o
   5  14   3      132.55      131.74      3.93 o
   6  14   3       86.21       88.35      4.97 o
   7  14   3       28.61       27.01      3.40 o
   8  14   3        2.26        1.97      2.39 o
   9  14   3        4.41        5.91      2.77 o
   0  15   3       17.96       17.99      1.71 o
   1  15   3      150.51      152.04      4.20 o
   2  15   3       20.47       20.73      2.24 o
   3  15   3      287.16      268.01      5.94 o
   4  15   3       91.80       93.29      3.23 o
   5  15   3        4.86        7.32      2.15 o
   6  15   3       20.88       19.11      3.02 o
   7  15   3       12.33       12.58      2.85 o
   8  15   3        0.25       -1.87      2.27 o
   9  15   3        8.57        6.99      2.97 o
   1  16   3       42.59       45.39      1.93 o
   2  16   3      279.18      264.65      6.04 o
   3  16   3        4.59        5.36      1.39 o
   4  16   3       36.67       31.77      2.09 o
   5  16   3       50.21       46.93      3.85 o
   6  16   3       98.22       97.62      5.42 o
   7  16   3       10.11        6.51      2.60 o
   8  16   3       14.40       12.08      3.11 o
   9  16   3        6.65        0.68      2.66 o
   0  17   3       69.71       59.83      2.70 o
   1  17   3       70.91       70.45      2.62 o
   2  17   3       16.07       14.41      1.37 o
   3  17   3      155.22      153.01      4.33 o
   4  17   3       27.88       27.82      2.09 o
   5  17   3        0.27        1.09      2.11 o
   6  17   3        4.82        5.25      2.25 o
   7  17   3       56.92       63.71      4.76 o
   8  17   3        7.38        5.69      2.86 o
   1  18   3      147.28      137.35      3.32 o
   2  18   3       91.43       89.10      2.70 o
   3  18   3        8.83        8.20      1.23 o
   4  18   3       41.19       45.42      2.74 o
   5  18   3       33.01       32.89      3.65 o
   6  18   3       86.15       86.26      5.56 o
   7  18   3        5.01        5.47      2.74 o
   8  18   3        0.69       -2.29      2.41 o
   0  19   3      107.08      104.67      5.02 o
   1  19   3       27.55       24.57      2.05 o
   2  19   3       17.04       17.79      1.48 o
   3  19   3       20.55       20.98      1.60 o
   4  19   3      117.29      116.43      3.31 o
   5  19   3        6.38        3.93      2.42 o
   6  19   3       54.41       55.78      4.53 o
   7  19   3        6.58        4.14      2.76 o
   1  20   3      123.52      121.68      4.40 o
   2  20   3       17.39       17.01      1.86 o
   3  20   3       15.76       16.37      1.62 o
   4  20   3       28.07       29.64      1.94 o
   5  20   3      105.74      107.21      4.22 o
   6  20   3        2.02        1.38      1.81 o
   7  20   3        2.94        4.44      1.82 o
   0  21   3      102.76      111.50      5.62 o
   1  21   3        4.94        3.69      1.92 o
   2  21   3        9.27       11.13      1.78 o
   3  21   3       10.96        7.84      1.48 o
   4  21   3       78.78       83.51      3.01 o
   5  21   3        5.89        7.04      1.89 o
   6  21   3        4.49        4.21      1.73 o
   1  22   3       14.20       15.85      2.05 o
   2  22   3       64.29       63.76      3.14 o
   3  22   3        7.34        9.95      1.86 o
   4  22   3        5.00        3.74      2.35 o
   5  22   3       27.51       28.83      2.63 o
   0  23   3       14.21       10.42      2.70 o
   1  23   3       33.48       32.63      2.51 o
   2  23   3       11.28       10.25      1.86 o
   3  23   3       84.81       93.05      3.85 o
   4  23   3        0.02       -0.32      1.71 o
   1  24   3        9.14        8.20      2.15 o
   2  24   3       44.53       44.85      2.91 o
   2   0   4      181.03      178.36      4.94 o
   4   0   4     2177.51     2189.62     47.02 o
   6   0   4      154.26      149.79      5.82 o
   8   0   4       34.04       27.66      2.92 o
   1   1   4     1101.45     1139.09     24.15 o
   2   1   4      134.43      143.84      2.88 o
   3   1   4       45.28       44.68      1.74 o
   4   1   4       16.65       11.87      1.48 o
   5   1   4      258.89      255.63      5.58 o
   6   1   4       77.14       66.26      2.69 o
   7   1   4       58.14       53.64      2.53 o
   8   1   4       16.93       15.00      2.43 o
   9   1   4       78.55       84.03      4.89 o
   1   2   4      128.89      143.27      3.61 o
   2   2   4      472.66      480.54      7.76 o
   3   2   4      833.59      841.93     13.52 o
   4   2   4      224.03      207.31      4.51 o
   5   2   4       53.22       43.60      2.07 o
   6   2   4        5.41        6.56      2.82 o
   7   2   4      137.29      132.76      5.70 o
   8   2   4        4.86        3.17      1.91 o
   9   2   4        0.12        1.22      1.95 o
   1   3   4      166.03      168.22      4.43 o
   2   3   4      644.04      648.62     10.30 o
   3   3   4       60.22       61.76      2.13 o
   4   3   4       79.40       69.15      3.37 o
   5   3   4      144.59      144.89      3.79 o
   6   3   4      467.79      458.08     12.27 o
   7   3   4       31.92       26.64      2.76 o
   8   3   4       26.04       25.92      2.86 o
   9   3   4        2.61        5.06      2.21 o
  10   3   4        4.72        5.94      2.40 o
   0   4   4      127.64      136.50      3.51 o
   1   4   4      434.05      437.80      7.11 o
   2   4   4      105.63      100.38      2.40 o
   3   4   4     1377.55     1414.85     30.47 o
   4   4   4      156.68      157.16      2.78 o
   5   4   4       47.59       44.62      3.11 o
   6   4   4       41.78       29.27      2.92 o
   7   4   4       23.61       25.29      2.84 o
   8   4   4       10.36        9.30      2.30 o
   9   4   4        0.99        4.22      2.16 o
  10   4   4        1.53        1.04      2.25 o
   1   5   4      526.19      569.45     12.78 o
   2   5   4      280.62      259.83      6.84 o
   3   5   4       96.45       90.70      3.73 o
   4   5   4      134.19      132.27      4.94 o
   5   5   4       46.84       43.37      3.07 o
   6   5   4       58.39       55.61      3.72 o
   7   5   4       28.78       28.67      2.99 o
   8   5   4       10.57       11.42      2.42 o
   9   5   4       12.74       15.50      2.92 o
  10   5   4        8.22        7.68      2.51 o
   1   6   4       11.16       13.25      1.23 o
   2   6   4       50.46       44.71      2.29 o
   3   6   4      423.69      413.05     10.40 o
   4   6   4      453.86      435.51     11.34 o
   5   6   4      139.47      132.46      5.33 o
   6   6   4        2.36        1.36      1.75 o
   7   6   4      116.22      117.79      5.38 o
   8   6   4        8.30        6.24      2.32 o
   9   6   4       38.40       38.08      3.73 o
  10   6   4       27.91       34.94      3.75 o
   1   7   4       45.13       40.83      1.92 o
   2   7   4       40.13       41.34      2.31 o
   3   7   4      262.06      249.79      7.22 o
   4   7   4       59.68       55.36      3.44 o
   5   7   4      213.20      206.45      6.98 o
   6   7   4      100.40       99.72      4.97 o
   7   7   4       41.19       32.21      3.17 o
   8   7   4       36.39       32.64      3.39 o
   9   7   4       36.51       41.93      4.08 o
  10   7   4       19.36       24.19      3.40 o
   0   8   4       87.66       84.67      2.80 o
   1   8   4      111.24      111.99      2.41 o
   2   8   4      133.50      134.91      4.48 o
   3   8   4        4.47        2.53      1.38 o
   4   8   4      828.22      820.87     19.53 o
   5   8   4      146.72      152.43      6.02 o
   6   8   4      141.85      144.73      6.00 o
   7   8   4       34.11       32.38      3.32 o
   8   8   4       30.10       25.75      3.30 o
   9   8   4       11.88       10.00      2.61 o
  10   8   4       23.74       21.56      3.60 o
   1   9   4       25.92       28.56      1.49 o
   2   9   4       93.33       87.93      3.63 o
   3   9   4      275.15      274.48      7.90 o
   4   9   4       91.00       88.52      4.39 o
   5   9   4      468.39      455.13     12.48 o
   6   9   4      104.08       98.45      4.96 o
   7   9   4        1.23        2.47      2.10 o
   8   9   4       57.29       56.47      4.28 o
   9   9   4       58.76       58.97      4.77 o
  10   9   4        8.10        5.99      2.90 o
   1  10   4      133.58      118.90      4.22 o
   2  10   4      387.40      364.48      9.77 o
   3  10   4      312.42      304.05      8.87 o
   4  10   4      257.95      268.93      8.27 o
   5  10   4       85.08       82.11      4.51 o
   6  10   4       70.81       69.73      4.58 o
   7  10   4       93.24       89.75      5.11 o
   8  10   4       73.71       63.64      4.81 o
   9  10   4       18.46       15.99      3.12 o
  10  10   4       31.79       30.25      4.04 o
   2  11   4      377.53      351.61      9.85 o
   3  11   4      247.92      243.45      7.73 o
   4  11   4       76.15       67.32      4.00 o
   5  11   4       80.26       81.56      4.61 o
   6  11   4      195.93      179.67      7.30 o
   7  11   4       11.99       11.36      2.69 o
   8  11   4        9.08       11.79      2.87 o
   9  11   4       48.61       46.96      4.63 o
  10  11   4       39.73       46.02      4.69 o
   4  12   4       36.15       28.31      2.87 o
   5  12   4       51.42       55.52      3.90 o
   6  12   4        9.48       10.90      2.58 o
   7  12   4       83.97       87.18      5.13 o
   8  12   4        2.25        1.24      2.33 o
   9  12   4        1.33        1.44      2.50 o
   5  13   4        9.44        7.21      2.28 o
   6  13   4       40.24       38.93      3.84 o
   7  13   4        8.13        7.67      2.62 o
   8  13   4       12.52       16.49      3.05 o
   9  13   4        9.69        8.37      3.12 o
   6  14   4       13.51       13.22      2.76 o
   7  14   4       59.92       61.61      4.85 o
   8  14   4       11.28       13.85      3.15 o
   9  14   4        6.95        4.54      2.99 o
   7  15   4        9.54        6.79      2.74 o
   8  15   4        3.24        2.78      2.57 o
   0  16   4       38.71       38.84      3.13 o
   8  16   4       15.81       13.15      3.39 o
   1  17   4        8.66       11.38      2.28 o
   1  18   4       25.16       26.57      3.06 o
   1  19   4      125.04      122.20      5.85 o
   2  19   4       74.88       78.44      4.78 o
   1  20   4       22.45       26.44      3.23 o
   2  20   4        4.76        7.11      2.47 o
   3  20   4      107.99      117.90      5.91 o
   4  20   4        4.60        4.54      2.46 o
   1  21   4        1.89        2.99      2.12 o
   2  21   4       59.96       70.26      4.70 o
   3  21   4       17.57       21.16      3.16 o
   4  21   4       13.88       14.41      3.05 o
   5  21   4       18.28       20.92      3.32 o
   2  22   4        5.78        6.94      2.57 o
   3  22   4       47.33       52.26      4.37 o
   2  23   4        5.02        8.57      2.55 o
 
